# Supplementary material for: Multiplexed, universal probe-based rare variant detection with USE-PCR
Source: Sci Rep. 2025 Jul 4;15:23947. doi: 10.1038/s41598-025-08814-5 (PMC12227673; doi:10.1038/s41598-025-08814-5)
Supplement: Supplementary file 2 — Supplementary Material 2 [file 41598_2025_8814_MOESM2_ESM.xlsx]

## Sheet: Table S5A
tag_high_copy_performance
call	tag	tp	tn	fp	fn	accuracy	sensitivity	sensitivity lower_bound	sensitivity upper_bound	specificity	specificity lower_bound	specificityupper_bound	ppv	npv	fdr
target1	tag_1000	2	26	36	0	0.4375	1	0.1979	0.9511	0.4194	0.2975	0.5513	0.0526	1	0.9474
target10	tag_0011	2	56	6	0	0.9063	1	0.1979	0.9511	0.9032	0.7946	0.96	0.25	1	0.75
target11	tag_2000	2	58	4	0	0.9375	1	0.1979	0.9511	0.9355	0.8351	0.9791	0.3333	1	0.6667
target12	tag_0200	2	60	2	0	0.9688	1	0.1979	0.9511	0.9677	0.8782	0.9944	0.5	1	0.5
target13	tag_0020	2	62	0	0	1	1	0.1979	0.9511	1	0.9273	0.9985	1	1	0
target14	tag_0002	2	59	3	0	0.9531	1	0.1979	0.9511	0.9516	0.8562	0.9874	0.4	1	0.6
target15	tag_2200	2	62	0	0	1	1	0.1979	0.9511	1	0.9273	0.9985	1	1	0
target16	tag_2020	2	61	1	0	0.9844	1	0.1979	0.9511	0.9839	0.9017	0.9992	0.6667	1	0.3333
target17	tag_2002	2	58	4	0	0.9375	1	0.1979	0.9511	0.9355	0.8351	0.9791	0.3333	1	0.6667
target18	tag_0220	2	62	0	0	1	1	0.1979	0.9511	1	0.9273	0.9985	1	1	0
target19	tag_0202	2	62	0	0	1	1	0.1979	0.9511	1	0.9273	0.9985	1	1	0
target2	tag_0100	2	44	18	0	0.7188	1	0.1979	0.9511	0.7097	0.5787	0.8145	0.1	1	0.9
target20	tag_0022	2	61	1	0	0.9844	1	0.1979	0.9511	0.9839	0.9017	0.9992	0.6667	1	0.3333
target21	tag_1200	2	59	3	0	0.9531	1	0.1979	0.9511	0.9516	0.8562	0.9874	0.4	1	0.6
target22	tag_1020	2	59	3	0	0.9531	1	0.1979	0.9511	0.9516	0.8562	0.9874	0.4	1	0.6
target23	tag_1002	2	62	0	0	1	1	0.1979	0.9511	1	0.9273	0.9985	1	1	0
target24	tag_0120	2	60	2	0	0.9688	1	0.1979	0.9511	0.9677	0.8782	0.9944	0.5	1	0.5
target25	tag_0102	2	62	0	0	1	1	0.1979	0.9511	1	0.9273	0.9985	1	1	0
target26	tag_0012	2	60	2	0	0.9688	1	0.1979	0.9511	0.9677	0.8782	0.9944	0.5	1	0.5
target27	tag_2100	2	59	3	0	0.9531	1	0.1979	0.9511	0.9516	0.8562	0.9874	0.4	1	0.6
target28	tag_2010	2	58	4	0	0.9375	1	0.1979	0.9511	0.9355	0.8351	0.9791	0.3333	1	0.6667
target29	tag_2001	2	57	5	0	0.9219	1	0.1979	0.9511	0.9194	0.8146	0.97	0.2857	1	0.7143
target3	tag_0010	2	52	10	0	0.8438	1	0.1979	0.9511	0.8387	0.7187	0.9159	0.1667	1	0.8333
target30	tag_0210	2	60	2	0	0.9688	1	0.1979	0.9511	0.9677	0.8782	0.9944	0.5	1	0.5
target31	tag_0201	2	62	0	0	1	1	0.1979	0.9511	1	0.9273	0.9985	1	1	0
target32	tag_0021	2	59	3	0	0.9531	1	0.1979	0.9511	0.9516	0.8562	0.9874	0.4	1	0.6
target4	tag_0001	2	53	9	0	0.8594	1	0.1979	0.9511	0.8548	0.7372	0.9274	0.1818	1	0.8182
target5	tag_1100	2	56	6	0	0.9063	1	0.1979	0.9511	0.9032	0.7946	0.96	0.25	1	0.75
target6	tag_1010	2	56	6	0	0.9063	1	0.1979	0.9511	0.9032	0.7946	0.96	0.25	1	0.75
target7	tag_1001	2	56	6	0	0.9063	1	0.1979	0.9511	0.9032	0.7946	0.96	0.25	1	0.75
target8	tag_0110	2	56	6	0	0.9063	1	0.1979	0.9511	0.9032	0.7946	0.96	0.25	1	0.75
target9	tag_0101	2	56	6	0	0.9063	1	0.1979	0.9511	0.9032	0.7946	0.96	0.25	1	0.75
		64	1833	151	0
AVERAGE					0	0.926288	1	0.1979	0.9511	0.923884	0.828372	0.961841	0.488128	1	0.511872
MEDIAN						0.9531	1	0.1979	0.9511	0.9516	0.8562	0.9874	0.4	1	0.6
STDEV						0.106506	0	2.82e-17	2.256e-16	0.109938	0.12244	0.0831314	0.307323	0	0.307323
plate	BC_v4.0_demoplate_30sep2024jga_RFU_img1_g_y_o_r_c_01_10_2024_13_11_39
assay_definition		MRDRUO039X

## Sheet: Table S5B
tag_low_copy_performance
call	tag	tp	tn	fp	fn	accuracy	sensitivity	sensitivity_lower_bound	sensitivity_upper_bound	specificity	specificity_lower_bound	specificity_upper_bound	ppv	npv	fdr
target1	tag_1000	2	48	14	0	0.7813	1	0.1979	0.9511	0.7742	0.6472	0.8668	0.125	1	0.875
target10	tag_0011	2	58	4	0	0.9375	1	0.1979	0.9511	0.9355	0.8351	0.9791	0.3333	1	0.6667
target11	tag_2000	2	62	0	0	1	1	0.1979	0.9511	1	0.9273	0.9985	1	1	0
target12	tag_0200	2	62	0	0	1	1	0.1979	0.9511	1	0.9273	0.9985	1	1	0
target13	tag_0020	2	62	0	0	1	1	0.1979	0.9511	1	0.9273	0.9985	1	1	0
target14	tag_0002	2	62	0	0	1	1	0.1979	0.9511	1	0.9273	0.9985	1	1	0
target15	tag_2200	2	62	0	0	1	1	0.1979	0.9511	1	0.9273	0.9985	1	1	0
target16	tag_2020	2	62	0	0	1	1	0.1979	0.9511	1	0.9273	0.9985	1	1	0
target17	tag_2002	2	62	0	0	1	1	0.1979	0.9511	1	0.9273	0.9985	1	1	0
target18	tag_0220	2	62	0	0	1	1	0.1979	0.9511	1	0.9273	0.9985	1	1	0
target19	tag_0202	2	62	0	0	1	1	0.1979	0.9511	1	0.9273	0.9985	1	1	0
target2	tag_0100	2	56	6	0	0.9063	1	0.1979	0.9511	0.9032	0.7946	0.96	0.25	1	0.75
target20	tag_0022	2	62	0	0	1	1	0.1979	0.9511	1	0.9273	0.9985	1	1	0
target21	tag_1200	2	61	1	0	0.9844	1	0.1979	0.9511	0.9839	0.9017	0.9992	0.6667	1	0.3333
target22	tag_1020	2	62	0	0	1	1	0.1979	0.9511	1	0.9273	0.9985	1	1	0
target23	tag_1002	2	62	0	0	1	1	0.1979	0.9511	1	0.9273	0.9985	1	1	0
target24	tag_0120	2	62	0	0	1	1	0.1979	0.9511	1	0.9273	0.9985	1	1	0
target25	tag_0102	2	61	1	0	0.9844	1	0.1979	0.9511	0.9839	0.9017	0.9992	0.6667	1	0.3333
target26	tag_0012	2	62	0	0	1	1	0.1979	0.9511	1	0.9273	0.9985	1	1	0
target27	tag_2100	2	62	0	0	1	1	0.1979	0.9511	1	0.9273	0.9985	1	1	0
target28	tag_2010	2	60	2	0	0.9688	1	0.1979	0.9511	0.9677	0.8782	0.9944	0.5	1	0.5
target29	tag_2001	2	60	2	0	0.9688	1	0.1979	0.9511	0.9677	0.8782	0.9944	0.5	1	0.5
target3	tag_0010	2	60	2	0	0.9688	1	0.1979	0.9511	0.9677	0.8782	0.9944	0.5	1	0.5
target30	tag_0210	2	61	1	0	0.9844	1	0.1979	0.9511	0.9839	0.9017	0.9992	0.6667	1	0.3333
target31	tag_0201	2	62	0	0	1	1	0.1979	0.9511	1	0.9273	0.9985	1	1	0
target32	tag_0021	2	62	0	0	1	1	0.1979	0.9511	1	0.9273	0.9985	1	1	0
target4	tag_0001	2	61	1	0	0.9844	1	0.1979	0.9511	0.9839	0.9017	0.9992	0.6667	1	0.3333
target5	tag_1100	2	61	1	0	0.9844	1	0.1979	0.9511	0.9839	0.9017	0.9992	0.6667	1	0.3333
target6	tag_1010	2	59	3	0	0.9531	1	0.1979	0.9511	0.9516	0.8562	0.9874	0.4	1	0.6
target7	tag_1001	2	58	4	0	0.9375	1	0.1979	0.9511	0.9355	0.8351	0.9791	0.3333	1	0.6667
target8	tag_0110	2	56	6	0	0.9063	1	0.1979	0.9511	0.9032	0.7946	0.96	0.25	1	0.75
target9	tag_0101	2	60	2	0	0.9688	1	0.1979	0.9511	0.9677	0.8782	0.9944	0.5	1	0.5
		64	1934	50	0
AVERAGE						0.9756	1	0.1979	0.9511	0.974797	0.892131	0.990016	0.750784	1	0.249216
MEDIAN						1	1	0.1979	0.9511	1	0.9273	0.9985	1	1	0
STDEV						0.0445263	0	2.81997e-17	2.25598e-16	0.0459776	0.0593167	0.0247253	0.295535	0	0.295535
plate	BC_v4.0_demoplate_low_09OCT2024jga_RFU_img1_g_y_r_c_09_10_2024_22_04_11
assay_definition		MRDRUO039X
