# Supplementary material for: Multiplexed, universal probe-based rare variant detection with USE-PCR
Source: Sci Rep. 2025 Jul 4;15:23947. doi: 10.1038/s41598-025-08814-5 (PMC12227673; doi:10.1038/s41598-025-08814-5)
Supplement: Supplementary file 3 — Supplementary Material 3 [file 41598_2025_8814_MOESM3_ESM.xlsx]

## Sheet: SNV_detection_primers
	#CHROM	POS	ID	REF	ALT	TARGET_SAMPLE	REF_SEQ	ALT_SEQ	TARGET_SEQ	OLIGO	GENOME_TARGETING_SEQUENCE	OILGO_TS
612	chr2	233772291	COSM32569	G	T	HC1187	caacagggcaagactctgtatctaaaaacaacaacaacaacaataatagaaaCAGGTTTCCTTTCCCAAGTTTGGAAAATCTGGTAGTCTTCTTAAGCAGCCATGAGCATAAAGAGAGGATTGTTCATACCACAGGTGTTCCAGGCATAACGAAACTGTCTTTGTGTTTAGTTACAAGGAGAACATCATGCGCCTCTCCAGCCTTCACAAGGACCGCCCGGTGGAGCCGCTGGACCTGGCCGTGTTCTGGGTGGAGTTTGTGATGAGGCACAAGGGCGCGCCACACCTGCGCCCCGCAGCCCACGACCTCACCTGGTACCAGTACCATTCCTTGGACGTGATTGGTTTCCTCTTGGCCGTCGTGCTGACAGTGGCCTTCATCACCTTTAAATGTTGTGC…	caacagggcaagactctgtatctaaaaacaacaacaacaacaataatagaaacaggtttcctttcccaagtttggaaaatctggtagtcttcttaagcagccatgagcataaagagaggattgttcataccacaggtgttccaggcataacgaaactgtctttgtgtttagttacaaggagaacatcatgcgcctctccaTccttcacaaggaccgcccggtggagccgctggacctggccgtgttctgggtggagtttgtgatgaggcacaagggcgcgccacacctgcgccccgcagcccacgacctcacctggtaccagtaccattccttggacgtgattggtttcctcttggccgtcgtgctgacagtggccttcatcacctttaaatgttgtgc…	caacagggcaagactctgtatctaaaaacaacaacaacaacaataatagaaacaggtttcctttcccaagtttggaaaatctggtagtcttcttaagcagccatgagcataaagagaggattgttcataccacaggtgttccaggcataacgaaactgtctttgtgtttagttacaaggagaacatcatgcgcctctccaTccttcacaaggaccgcccggtggagccgctggacctggccgtgttctgggtggagtttgtgatgaggcacaagggcgcgccacacctgcgccccgcagcccacgacctcacctggtaccagtaccattccttggacgtgattggtttcctcttggccgtcgtgctgacagtggccttcatcacctttaaatgttgtgc…	ASP	ATC ATG CGC CTC TCC ATrC CTT CT/3SpC3/	ATCATGCGCCTCTCCATCCTTCT
580	chr10	10409000	NA	C	G	HC1143	CGTGGACCTGAAGCAGGTAGGAGTCTCAGGAGATCATTATCTGGCTGGATGTGCTTTAAGAAGAATGTCTGTGGCAGAGATCTAAGGAGTTCACAAAATTCAAAGGAAAGCATTTGGATCTCTAGTCAAAAAATTTTGACAAATCCTGCAAGGTGCAGAGGCAAGAATTACAAAGGTCCCATTTCTCAGCTTCACCTGCCCAGCCCCCTGcagaactcccattggtttcaaagacattccaggcttggatcagctctgtggggCATGGACCAGCTCTGTGGGGCATGGATCAGCTCTGTGGGGCATGGATCAGCTCTGTGGGGCATGGACCAGCTCTGTGGGGCTTGGATCAGCTCTGTGGGTCTTGGATCAGCTCTCTGGGGTATGGACCAGCTCTGT…	cgtggacctgaagcaggtaggagtctcaggagatcattatctggctggatgtgctttaagaagaatgtctgtggcagagatctaaggagttcacaaaattcaaaggaaagcatttggatctctagtcaaaaaattttgacaaatcctgcaaggtgcagaggcaagaattacaaaggtcccatttctcagcttcacctgccGagccccctgcagaactcccattggtttcaaagacattccaggcttggatcagctctgtggggcatggaccagctctgtggggcatggatcagctctgtggggcatggatcagctctgtggggcatggaccagctctgtggggcttggatcagctctgtgggtcttggatcagctctctggggtatggaccagctctgt…	cgtggacctgaagcaggtaggagtctcaggagatcattatctggctggatgtgctttaagaagaatgtctgtggcagagatctaaggagttcacaaaattcaaaggaaagcatttggatctctagtcaaaaaattttgacaaatcctgcaaggtgcagaggcaagaattacaaaggtcccatttctcagcttcacctgccGagccccctgcagaactcccattggtttcaaagacattccaggcttggatcagctctgtggggcatggaccagctctgtggggcatggatcagctctgtggggcatggatcagctctgtggggcatggaccagctctgtggggcttggatcagctctgtgggtcttggatcagctctctggggtatggaccagctctgt…	ASP	TCA GCT TCA CCT GCC GrAG CCC G/3SpC3/	TCAGCTTCACCTGCCGAGCCCG
571	chr16	9849871	COSM22014	G	C	HC1143	TCAAGTACACATATTGTTACTATCGATGATCCATGCTATTTCAAAGGGTTGGGCACGTTCAGGTGACAGCATTCCTGCCACTCACTTGATTTTGACGAACTTCCGACATGGCACGGTGTTCCTCACACACGTCTCGGTCAGGGGGTCTATGTCTTCCACGATGACGAATGGGGCCTCCTCCAGGGTGACGATGCTGAGATGGTTGTCATCCGGCTCACAGTCGGAGAAGGACTTGTACCTGGGCCACACGGCGTGCCTCAGGCTCAGCGTATGGTTCTCCCACTTGCCCACCTGCAGCACAAACACAAAGACACAGCTGTGCTTTCTTCCGCCGCTGATTTCTGGAGAGGCAAATCCTTTCCCTGCCAGAGACATCCATCCGTCTCAAGGGCCTTTCTG…	tcaagtacacatattgttactatcgatgatccatgctatttcaaagggttgggcacgttcaggtgacagcattcctgccactcacttgattttgacgaacttccgacatggcacggtgttcctcacacacgtctcggtcagggggtctatgtcttccacgatgacgaatggggcctcctccagggtgacgatgctgagatCgttgtcatccggctcacagtcggagaaggacttgtacctgggccacacggcgtgcctcaggctcagcgtatggttctcccacttgcccacctgcagcacaaacacaaagacacagctgtgctttcttccgccgctgatttctggagaggcaaatcctttccctgccagagacatccatccgtctcaagggcctttctg…	tcaagtacacatattgttactatcgatgatccatgctatttcaaagggttgggcacgttcaggtgacagcattcctgccactcacttgattttgacgaacttccgacatggcacggtgttcctcacacacgtctcggtcagggggtctatgtcttccacgatgacgaatggggcctcctccagggtgacgatgctgagatCgttgtcatccggctcacagtcggagaaggacttgtacctgggccacacggcgtgcctcaggctcagcgtatggttctcccacttgcccacctgcagcacaaacacaaagacacagctgtgctttcttccgccgctgatttctggagaggcaaatcctttccctgccagagacatccatccgtctcaagggcctttctg…	ASP	GGG TGA CGA TGC TGA GAT CrGT TGT G/3SpC3/	GGGTGACGATGCTGAGATCGTTGTG
565	chr5	153696723	NA	T	A	HC1143	AGAGCATCATTAGTGCTGGCAATTATTGTTGTTAATGGCTGCGAGATTACAGGAAAAACTATTTCCAACTGAAGGAACTGGGAAAGACATGAAGGTGAAGGTGACATTTCAGCTGACCATTTGGCAAATGCCTCAGTTTTTGTGAGCCTATGCTGAGTTCTGGCTGTTGATAGACCTGTTCATCCCAATGCATATGCACTTCTAGTTCTCTTTCCTTTTTCCTTTGTATCTAGAGCCAGCAGAATGATCACAAAACAAAACACAATTGTCTAAAGCAAatagagattagagacagagataaagagagataagtataggaggtatagCTTTAGGgtgtgtatgtgtgtgtgtgtgtgtgtgtATTAGTCAAGTCATTCTACTGTTTCCAAACTTTCAATG…	agagcatcattagtgctggcaattattgttgttaatggctgcgagattacaggaaaaactatttccaactgaaggaactgggaaagacatgaaggtgaaggtgacatttcagctgaccatttggcaaatgcctcagtttttgtgagcctatgctgagttctggctgttgatagacctgttcatcccaatgcatatgcactActagttctctttcctttttcctttgtatctagagccagcagaatgatcacaaaacaaaacacaattgtctaaagcaaatagagattagagacagagataaagagagataagtataggaggtatagctttagggtgtgtatgtgtgtgtgtgtgtgtgtgtattagtcaagtcattctactgtttccaaactttcaatg…	agagcatcattagtgctggcaattattgttgttaatggctgcgagattacaggaaaaactatttccaactgaaggaactgggaaagacatgaaggtgaaggtgacatttcagctgaccatttggcaaatgcctcagtttttgtgagcctatgctgagttctggctgttgatagacctgttcatcccaatgcatatgcactActagttctctttcctttttcctttgtatctagagccagcagaatgatcacaaaacaaaacacaattgtctaaagcaaatagagattagagacagagataaagagagataagtataggaggtatagctttagggtgtgtatgtgtgtgtgtgtgtgtgtgtattagtcaagtcattctactgtttccaaactttcaatg…	ASP	TTC ATC CCA ATG CAT ATG CAC TArC TAG TA/3SpC3/	TTCATCCCAATGCATATGCACTACTAGTA
567	chr7	48349235	NA	C	G	HC1143	gtgccttaattcctatactttaaaatgaacatgccactagcaattccctatagatataagggttcagtgagacaatacacaagtgcccagaattgtacctggcacaagactgacactcatacagtgacacttcactattattGTAGATATTTAGCAAAAGCTTAATTATCAGAAATCCAGCCTTCCCAAATCCTTACACTCATGTCTTGGCCTGAGATCGGCAAATTACTGGAACATAATAACAGCAGTTACAACATAATGAATAACAGTCTTTTCTTTGAGAAACTGTGCAATGTAGGTTGAGGGGATGAAGGGCAGAAGGAGCCCGACACTTCTTGATGTTGTTTGGCAGCTTACATGTTCTCATCCATCTGAAGTTGGCAGATGGAAACTAATCTT…	gtgccttaattcctatactttaaaatgaacatgccactagcaattccctatagatataagggttcagtgagacaatacacaagtgcccagaattgtacctggcacaagactgacactcatacagtgacacttcactattattgtagatatttagcaaaagcttaattatcagaaatccagccttcccaaatccttacactGatgtcttggcctgagatcggcaaattactggaacataataacagcagttacaacataatgaataacagtcttttctttgagaaactgtgcaatgtaggttgaggggatgaagggcagaaggagcccgacacttcttgatgttgtttggcagcttacatgttctcatccatctgaagttggcagatggaaactaatctt…	gtgccttaattcctatactttaaaatgaacatgccactagcaattccctatagatataagggttcagtgagacaatacacaagtgcccagaattgtacctggcacaagactgacactcatacagtgacacttcactattattgtagatatttagcaaaagcttaattatcagaaatccagccttcccaaatccttacactGatgtcttggcctgagatcggcaaattactggaacataataacagcagttacaacataatgaataacagtcttttctttgagaaactgtgcaatgtaggttgaggggatgaagggcagaaggagcccgacacttcttgatgttgtttggcagcttacatgttctcatccatctgaagttggcagatggaaactaatctt…	ASP	GAT CTC AGG CCA AGA CAT CrAG TGT T/3SpC3/	GATCTCAGGCCAAGACATCAGTGTT
618	chr7	151045210	COSM32584	C	G	HC1187	GTAAGGAAGTGGCAGTAACTAATGCAGCATGCCAGTGGCGGTTCCTTTCAGATTGGGCATTGGTTTCAGAGTGTCCCCAGAAGGGACACCGGCCTAAGTGACCATGGGCCCAATGGCTGATAGAGAGGCTCAGCTCTCTGAGGGTTCTGAAGCCTGCATGCCTTGGAGCAACCATCCGCCCTTCCCTCCCATCTTCCAGGCTGGGACACATGAAGAGCTCCTGAAGAAAGGCGGGCTATACGCCGAGCTCATCCGGAGGCAGGCCCTGGATGCCCCGAGGACAGCGGCCCCACCGCCCAAAAAGCCAGAAGGCCCCAGGAGCCACCAGCACAAGTCCTGAGAAGGGCCCCCTGAGGTGTGGTCGCTGCCAAGCATCAGTGTTAGGGCTGGGGCTCAGCC…	gtaaggaagtggcagtaactaatgcagcatgccagtggcggttcctttcagattgggcattggtttcagagtgtccccagaagggacaccggcctaagtgaccatgggcccaatggctgatagagaggctcagctctctgagggttctgaagcctgcatgccttggagcaaccatccgcccttccctcccatcttccaggGtgggacacatgaagagctcctgaagaaaggcgggctatacgccgagctcatccggaggcaggccctggatgccccgaggacagcggccccaccgcccaaaaagccagaaggccccaggagccaccagcacaagtcctgagaagggccccctgaggtgtggtcgctgccaagcatcagtgttagggctggggctcagcc…	gtaaggaagtggcagtaactaatgcagcatgccagtggcggttcctttcagattgggcattggtttcagagtgtccccagaagggacaccggcctaagtgaccatgggcccaatggctgatagagaggctcagctctctgagggttctgaagcctgcatgccttggagcaaccatccgcccttccctcccatcttccaggGtgggacacatgaagagctcctgaagaaaggcgggctatacgccgagctcatccggaggcaggccctggatgccccgaggacagcggccccaccgcccaaaaagccagaaggccccaggagccaccagcacaagtcctgagaagggccccctgaggtgtggtcgctgccaagcatcagtgttagggctggggctcagcc…	ASP	AGC TCT TCA TGT GTC CCA CrCC TGG T/3SpC3/	AGCTCTTCATGTGTCCCACCCTGGT
584	chr22	45100372	NA	C	G	HC1143	tcaggggcacaggaagaagtagaaaggccagttggggccactgtcaaaacccaggcagagatgatgggagcttgatgaaggagcagaggtggccggtgaggagggctcgattctgggtctgtgccagaggaggaggcatggggttttctgatggcttgggtgtggatgagagaaagaggggtcaaggatgactcccaagcccttggcttttgtcctgagaatgtggaaggatggggctgctcagtgactcagatgaggaagacagaaagaggtgcaagtctggggagagaagaatcaaaacgcgcttttgaacatatcaagtctCATCCAGCGACCCAGCCTGGGCCTCAGTGTACCCACCCAACCCTGCCCTCCTCCCTTAGACGCATGCATCCACCC…	tcaggggcacaggaagaagtagaaaggccagttggggccactgtcaaaacccaggcagagatgatgggagcttgatgaaggagcagaggtggccggtgaggagggctcgattctgggtctgtgccagaggaggaggcatggggttttctgatggcttgggtgtggatgagagaaagaggggtcaaggatgactcccaagcGcttggcttttgtcctgagaatgtggaaggatggggctgctcagtgactcagatgaggaagacagaaagaggtgcaagtctggggagagaagaatcaaaacgcgcttttgaacatatcaagtctcatccagcgacccagcctgggcctcagtgtacccacccaaccctgccctcctcccttagacgcatgcatccaccc…	tcaggggcacaggaagaagtagaaaggccagttggggccactgtcaaaacccaggcagagatgatgggagcttgatgaaggagcagaggtggccggtgaggagggctcgattctgggtctgtgccagaggaggaggcatggggttttctgatggcttgggtgtggatgagagaaagaggggtcaaggatgactcccaagcGcttggcttttgtcctgagaatgtggaaggatggggctgctcagtgactcagatgaggaagacagaaagaggtgcaagtctggggagagaagaatcaaaacgcgcttttgaacatatcaagtctcatccagcgacccagcctgggcctcagtgtacccacccaaccctgccctcctcccttagacgcatgcatccaccc…	ASP	CTC AGG ACA AAA GCC AAG CrGC TTG C/3SpC3/	CTCAGGACAAAAGCCAAGCGCTTGC
544	chr7	128815876	COSM50842	C	G	HC1395	ggaggaaaagaaagaggagatggaggaggaaaaaaagcaagtgaaagaggaagcaaaggagCAGTGTGGGGATGAGCTAGTTGCTGAGCCAGCAGATCCTGAGGAAGCTAAATCCACAGAAGATCAGGAGGAAAATGAAGAGGACAAAGAGGAAGAGGAGAAGGAAGAAGACAGTGAAGAGGAGGAGGATGACGCCGACTCTTCCCTTGAAAGTCCCGAAGAAAATAACCCCCTCAGACTTTCCGAGAGCAAAAAGGTAACCAGAGCCAAAGCCTAGATCAAGTGGGAAGTGGGGTCTTGGGCTCAGATAACTCCGAGTTAATGGGTGGCCCTGCCAAGGATGGATATCTCCAGGAGTGGAGGCCTCGCGCTCTAAGGCACAACCCTTCGGGGAGGTGG…	ggaggaaaagaaagaggagatggaggaggaaaaaaagcaagtgaaagaggaagcaaaggagcagtgtggggatgagctagttgctgagccagcagatcctgaggaagctaaatccacagaagatcaggaggaaaatgaagaggacaaagaggaagaggagaaggaagaagacagtgaagaggaggaggatgacgccgactGttcccttgaaagtcccgaagaaaataaccccctcagactttccgagagcaaaaaggtaaccagagccaaagcctagatcaagtgggaagtggggtcttgggctcagataactccgagttaatgggtggccctgccaaggatggatatctccaggagtggaggcctcgcgctctaaggcacaacccttcggggaggtgg…	ggaggaaaagaaagaggagatggaggaggaaaaaaagcaagtgaaagaggaagcaaaggagcagtgtggggatgagctagttgctgagccagcagatcctgaggaagctaaatccacagaagatcaggaggaaaatgaagaggacaaagaggaagaggagaaggaagaagacagtgaagaggaggaggatgacgccgactGttcccttgaaagtcccgaagaaaataaccccctcagactttccgagagcaaaaaggtaaccagagccaaagcctagatcaagtgggaagtggggtcttgggctcagataactccgagttaatgggtggccctgccaaggatggatatctccaggagtggaggcctcgcgctctaaggcacaacccttcggggaggtgg…	ASP	CGG GAC TTT CAA GGG AAC rAGT CGC /3SpC3/	CGGGACTTTCAAGGGAACAGTCGC
523	chr2	227702681	NA	C	G	HC1395	cctcccgggctcaagccattctcctgcctcagcctcccaagtagctgggattacaggtgcctgccaccatgactggataattttgtatttttagtagagatggggtttcaccatgttggccaggctggtcttgaactcctgacctcgagtgaGGAAATTGCTTGAAATGCAAGCTTTAGACATAAAGCCCAATAGAGGATCTCATTTGTCACTGCACAGAAGAAACAAAAAACAAAAAACAATCATTGTATGGCAGCTATATTTGAAAACATCTTGCTATCTCATGTGAATTATCATGTGCACAGGAAAATTCACTAATTCCTCCACATTTTAGCTCAAGCTTTGCCTTATTGTAATGTTTATAGATTTTTGATGGTCCTGCATGTGGCTAAGTTCTCT…	cctcccgggctcaagccattctcctgcctcagcctcccaagtagctgggattacaggtgcctgccaccatgactggataattttgtatttttagtagagatggggtttcaccatgttggccaggctggtcttgaactcctgacctcgagtgaggaaattgcttgaaatgcaagctttagacataaagcccaatagaggatGtcatttgtcactgcacagaagaaacaaaaaacaaaaaacaatcattgtatggcagctatatttgaaaacatcttgctatctcatgtgaattatcatgtgcacaggaaaattcactaattcctccacattttagctcaagctttgccttattgtaatgtttatagatttttgatggtcctgcatgtggctaagttctct…	cctcccgggctcaagccattctcctgcctcagcctcccaagtagctgggattacaggtgcctgccaccatgactggataattttgtatttttagtagagatggggtttcaccatgttggccaggctggtcttgaactcctgacctcgagtgaggaaattgcttgaaatgcaagctttagacataaagcccaatagaggatGtcatttgtcactgcacagaagaaacaaaaaacaaaaaacaatcattgtatggcagctatatttgaaaacatcttgctatctcatgtgaattatcatgtgcacaggaaaattcactaattcctccacattttagctcaagctttgccttattgtaatgtttatagatttttgatggtcctgcatgtggctaagttctct…	ASP	TCT GTG CAG TGA CAA ATG ACrA TCC TG/3SpC3/	TCTGTGCAGTGACAAATGACATCCTG
629	chr13	29868349	NA	C	A	HC1187	agaggtttcagtgagccaagattgcaccactgcactccagcctgggtggtagagtaaaaccccgtctcaaaacaacaacaatgaaaaCAGTGTTCTAAAAATTAAAGATGTGCCGGTCAGATTTTAAATTCAAATTTTCTTCCAGGTGCCTATTGAGGAAAATGAAGGATGATTTTGTTGGAAGCCTGAGTTGATTTCACCCTCTACCTGGTGATTCTTCTGGACTTACATTGCATGGTAATTAAATTAACATAGTTTACTCTAAATCAGGTTATTCCTTTGGAATATGCCAAATAATGGTCATGAAGATATCTGGGAAACGTTTTGTTGTTATTGTTGGTGGTGTTCATCTTTTCACAAATTTAAACTCCAATTATATTTGAGTATGTGGATGCTCTT…	agaggtttcagtgagccaagattgcaccactgcactccagcctgggtggtagagtaaaaccccgtctcaaaacaacaacaatgaaaacagtgttctaaaaattaaagatgtgccggtcagattttaaattcaaattttcttccaggtgcctattgaggaaaatgaaggatgattttgttggaagcctgagttgatttcacActctacctggtgattcttctggacttacattgcatggtaattaaattaacatagtttactctaaatcaggttattcctttggaatatgccaaataatggtcatgaagatatctgggaaacgttttgttgttattgttggtggtgttcatcttttcacaaatttaaactccaattatatttgagtatgtggatgctctt…	agaggtttcagtgagccaagattgcaccactgcactccagcctgggtggtagagtaaaaccccgtctcaaaacaacaacaatgaaaacagtgttctaaaaattaaagatgtgccggtcagattttaaattcaaattttcttccaggtgcctattgaggaaaatgaaggatgattttgttggaagcctgagttgatttcacActctacctggtgattcttctggacttacattgcatggtaattaaattaacatagtttactctaaatcaggttattcctttggaatatgccaaataatggtcatgaagatatctgggaaacgttttgttgttattgttggtggtgttcatcttttcacaaatttaaactccaattatatttgagtatgtggatgctctt…	ASP	GGA AGC CTG AGT TGA TTT CAC ArCT CTA G/3SpC3/	GGAAGCCTGAGTTGATTTCACACTCTAG
640	chr20	31227002	NA	T	A	HC1187	GGAATGGAATGGAATGGAGTGGAATAGAATCAAATAGGAATGGAATGGAATTGAATGGAATTGACTCTAATGGAATTGATTCGAAAGGAGTGGACTCGAATGGAATGGACTCGAAAGGAATGCAATTGAATGCAATGGAAATGAATGGAATGGAGTAGAATGCTATGGACGAAAATTGAATGGAACGGAATGAAGTGGACTCGAATGGAATGGACTGGAATGATAAGCACTCGAATGGAATGTACTTGAATGGAATGGAGTTGAATAAAATCGAATGGAATGCAATAGAATGAAATCGAATGGAATGGAATTGAATAGAATAGAATCAAATGGAAAGGAATAAAATGCAATGGAATCGAATGGAATGGAATGGAATGGAATAGAATGTAATCGAAAGGA…	ggaatggaatggaatggagtggaatagaatcaaataggaatggaatggaattgaatggaattgactctaatggaattgattcgaaaggagtggactcgaatggaatggactcgaaaggaatgcaattgaatgcaatggaaatgaatggaatggagtagaatgctatggacgaaaattgaatggaacggaatgaagtggacAcgaatggaatggactggaatgataagcactcgaatggaatgtacttgaatggaatggagttgaataaaatcgaatggaatgcaatagaatgaaatcgaatggaatggaattgaatagaatagaatcaaatggaaaggaataaaatgcaatggaatcgaatggaatggaatggaatggaatagaatgtaatcgaaagga…	ggaatggaatggaatggagtggaatagaatcaaataggaatggaatggaattgaatggaattgactctaatggaattgattcgaaaggagtggactcgaatggaatggactcgaaaggaatgcaattgaatgcaatggaaatgaatggaatggagtagaatgctatggacgaaaattgaatggaacggaatgaagtggacAcgaatggaatggactggaatgataagcactcgaatggaatgtacttgaatggaatggagttgaataaaatcgaatggaatgcaatagaatgaaatcgaatggaatggaattgaatagaatagaatcaaatggaaaggaataaaatgcaatggaatcgaatggaatggaatggaatggaatagaatgtaatcgaaagga…	ASP	TCC AGT CCA TTC CAT TCG TrGT CCA G/3SpC3/	TCCAGTCCATTCCATTCGTGTCCAG
579	chr22	48457077	COSN9167826	T	A	HC1143	tcggcaaagcagggaaaaaagagagatgagctcagggattagaatttccagcacgagcacccggtaagtgacctagaactgtctgggtctaccccaaaggaagcccttccctcctgttgctgcagagcttagatttctgaaaacgaaatccagagtctcatcctacaagtggctgaattgcaatcaaaattgaatcccactttttagggagggtgttgattggagggcaGACctgaatgccctcaggaccacccccccgccacccacctctctttgcttccaggcctgtaactaggctcaagtcccagaagaagccgagaggtcaggggttcatgcacgagtgtgacctgtgagaaggtgcactataatttttctttttttgagacagagtctttctct…	tcggcaaagcagggaaaaaagagagatgagctcagggattagaatttccagcacgagcacccggtaagtgacctagaactgtctgggtctaccccaaaggaagcccttccctcctgttgctgcagagcttagatttctgaaaacgaaatccagagtctcatcctacaagtggctgaattgcaatcaaaattgaatcccacAttttagggagggtgttgattggagggcagacctgaatgccctcaggaccacccccccgccacccacctctctttgcttccaggcctgtaactaggctcaagtcccagaagaagccgagaggtcaggggttcatgcacgagtgtgacctgtgagaaggtgcactataatttttctttttttgagacagagtctttctct…	tcggcaaagcagggaaaaaagagagatgagctcagggattagaatttccagcacgagcacccggtaagtgacctagaactgtctgggtctaccccaaaggaagcccttccctcctgttgctgcagagcttagatttctgaaaacgaaatccagagtctcatcctacaagtggctgaattgcaatcaaaattgaatcccacAttttagggagggtgttgattggagggcagacctgaatgccctcaggaccacccccccgccacccacctctctttgcttccaggcctgtaactaggctcaagtcccagaagaagccgagaggtcaggggttcatgcacgagtgtgacctgtgagaaggtgcactataatttttctttttttgagacagagtctttctct…	ASP	CAA TCA ACA CCC TCC CTA AAA TrGT GGG T/3SpC3/	CAATCAACACCCTCCCTAAAATGTGGGT
570	chr17	5541887	COSM21805	C	T	HC1143	GTCCAAGGGTGGATGAGCTTCCTCCTGAGCCTCTACTGCCTGGCTGAGATCCTGTAGGCTCCTCCCACTCCCACAAAGCAGGTCTCACCTTCTCTCTGCTCTTACCCTCTGCCTGCCTCATGGTGGCAGGCAGTTCCCTCCACCTCCCCCTGCCCACCAAGAACAATTACTGCAGTCGCTGTAGCTTGCAGCTCGGCTGTCTCAGTCTCTGGCAAAGGTGTTTGGCTCCAGCATCCGTGAGCACATTGAAGCTCAGGTCCAGCTCGGTCAGGGTCTGGTTGGCTCTCAGCCCAAAGGCAAGGTCCTTGCAGTCCTCAGCTGTGAGGCCACAGCCAGCCAACCTGTGGAAGACACACACCCATGGTCTTCAGGTTACTCACCTGTTGATTCAACAGACAC…	gtccaagggtggatgagcttcctcctgagcctctactgcctggctgagatcctgtaggctcctcccactcccacaaagcaggtctcaccttctctctgctcttaccctctgcctgcctcatggtggcaggcagttccctccacctccccctgcccaccaagaacaattactgcagtcgctgtagcttgcagctcggctgtTtcagtctctggcaaaggtgtttggctccagcatccgtgagcacattgaagctcaggtccagctcggtcagggtctggttggctctcagcccaaaggcaaggtccttgcagtcctcagctgtgaggccacagccagccaacctgtggaagacacacacccatggtcttcaggttactcacctgttgattcaacagacac…	gtccaagggtggatgagcttcctcctgagcctctactgcctggctgagatcctgtaggctcctcccactcccacaaagcaggtctcaccttctctctgctcttaccctctgcctgcctcatggtggcaggcagttccctccacctccccctgcccaccaagaacaattactgcagtcgctgtagcttgcagctcggctgtTtcagtctctggcaaaggtgtttggctccagcatccgtgagcacattgaagctcaggtccagctcggtcagggtctggttggctctcagcccaaaggcaaggtccttgcagtcctcagctgtgaggccacagccagccaacctgtggaagacacacacccatggtcttcaggttactcacctgttgattcaacagacac…	ASP	ACC TTT GCC AGA GAC TGA ArAC AGC G/3SpC3/	ACCTTTGCCAGAGACTGAAACAGCG
519	chr16	88586510	NA	A	C	HC1395	CCAGAGTTGATAGTTAAGAGAAATGTCACGAAAGCCCACTCTGTAAATTGCCCTGTGTGCTGCACAGTGCTTCTCCCTGGTGCTGTGGCGGGATGCTTAGAGCTGCCGGGCACGCTCTGATCATCCCTGCTATGTAGATCTGGGACCTAAGATTTGGAAAATTGACGTGAATTCAATTCCTGTGACAATATCCAGGTTCCACACGCAGCTTCCTGCCCCTTCTGGTTTGGAGAAAGCAGTGCTGATTGATAGATGCCTCCCCCACGCTAAGACGGTGTTCTCTGTTTCAGGATGATGACCTGGAAGAAGGTGAAGTGAAGGACCCCAGTGACAGGAAGGTGAGGCCTCGTCCCACCTGCCGGTTCTTCATGAAAGGTAATTGTCTGCGTGTGAGGCCTT…	ccagagttgatagttaagagaaatgtcacgaaagcccactctgtaaattgccctgtgtgctgcacagtgcttctccctggtgctgtggcgggatgcttagagctgccgggcacgctctgatcatccctgctatgtagatctgggacctaagatttggaaaattgacgtgaattcaattcctgtgacaatatccaggttccCcacgcagcttcctgccccttctggtttggagaaagcagtgctgattgatagatgcctcccccacgctaagacggtgttctctgtttcaggatgatgacctggaagaaggtgaagtgaaggaccccagtgacaggaaggtgaggcctcgtcccacctgccggttcttcatgaaaggtaattgtctgcgtgtgaggcctt…	ccagagttgatagttaagagaaatgtcacgaaagcccactctgtaaattgccctgtgtgctgcacagtgcttctccctggtgctgtggcgggatgcttagagctgccgggcacgctctgatcatccctgctatgtagatctgggacctaagatttggaaaattgacgtgaattcaattcctgtgacaatatccaggttccCcacgcagcttcctgccccttctggtttggagaaagcagtgctgattgatagatgcctcccccacgctaagacggtgttctctgtttcaggatgatgacctggaagaaggtgaagtgaaggaccccagtgacaggaaggtgaggcctcgtcccacctgccggttcttcatgaaaggtaattgtctgcgtgtgaggcctt…	ASP	CA GGA AGC TGC GTG GrGG AAC G/3SpC3/	CAGGAAGCTGCGTGGGGAACG
541	chr20	35384132	COSM32805	C	G	HC1395	accttctgcattcgctaaaactcacctagctaacaattttgttgagatccaaagaacacctgtgtgaaagcactctataaacACAGAATGCACTGATAATTCTCACCTTACGTGTGGTGTGATACTTCCTATTCAGCTGTATGTCTATTCCAGGAATCTGTTCTGATCCACCACATGCTCGGGACTGGCTCATCTGGGGCCACTGAAGAATAAAAACACAGATCTATGCAACACTGAGCACTTACAGGGTTAATCTGAACAGAGCTGTTTCAAAGTAAAGACTATAGGATCTTTCCAACCTTACTTAGCCCACTTCCCCGTGATCAGCTCACCAGGAAGACCCAAGATcagcacctagaagggtgtctagtacatggtagatgcccaagaaatatctgt…	accttctgcattcgctaaaactcacctagctaacaattttgttgagatccaaagaacacctgtgtgaaagcactctataaacacagaatgcactgataattctcaccttacgtgtggtgtgatacttcctattcagctgtatgtctattccaggaatctgttctgatccaccacatgctcgggactggctcatctggggcGactgaagaataaaaacacagatctatgcaacactgagcacttacagggttaatctgaacagagctgtttcaaagtaaagactataggatctttccaaccttacttagcccacttccccgtgatcagctcaccaggaagacccaagatcagcacctagaagggtgtctagtacatggtagatgcccaagaaatatctgt…	accttctgcattcgctaaaactcacctagctaacaattttgttgagatccaaagaacacctgtgtgaaagcactctataaacacagaatgcactgataattctcaccttacgtgtggtgtgatacttcctattcagctgtatgtctattccaggaatctgttctgatccaccacatgctcgggactggctcatctggggcGactgaagaataaaaacacagatctatgcaacactgagcacttacagggttaatctgaacagagctgtttcaaagtaaagactataggatctttccaaccttacttagcccacttccccgtgatcagctcaccaggaagacccaagatcagcacctagaagggtgtctagtacatggtagatgcccaagaaatatctgt…	ASP	AGA TCT GTG TTT TTA TTC TTC AGT CrGC CCC T/3SpC3/	AGATCTGTGTTTTTATTCTTCAGTCGCCCCT
583	chr22	43850796	NA	C	G	HC1143	TCCCTCTGCTCTCCCTCCCTCATCTGAGTGAACGGCCTGGCATGGCTGCACAGGATCTTCCTGGACCTCCCCCTACCTTGGGTGCACTGGTCCTTTCTCCACGTCCCCTGACTGCAGGTGCCCGGGCTGCTTCCTGGGCATGTGAGACTGAGGtgactgcaaacgtccacatccacctcccatgtgagggacagtctggtcgggtacagaagcccaggctggagatcgctttccgtcaTCCTGTCTTCTCACTGCCGATGGTGCCGCTGAGATCCTGGGGGCCCATTTTTCTCTCTGTGGGAGCTTTGAGATCTTCCCTTTGCCCCAGTTTACTCATTCACTAGGCCAGACAGTTGGCAAGGGTTGGGGGTGTCTTTTATTGAGCTCTGAACATtctga…	tccctctgctctccctccctcatctgagtgaacggcctggcatggctgcacaggatcttcctggacctccccctaccttgggtgcactggtcctttctccacgtcccctgactgcaggtgcccgggctgcttcctgggcatgtgagactgaggtgactgcaaacgtccacatccacctcccatgtgagggacagtctggtGgggtacagaagcccaggctggagatcgctttccgtcatcctgtcttctcactgccgatggtgccgctgagatcctgggggcccatttttctctctgtgggagctttgagatcttccctttgccccagtttactcattcactaggccagacagttggcaagggttgggggtgtcttttattgagctctgaacattctga…	tccctctgctctccctccctcatctgagtgaacggcctggcatggctgcacaggatcttcctggacctccccctaccttgggtgcactggtcctttctccacgtcccctgactgcaggtgcccgggctgcttcctgggcatgtgagactgaggtgactgcaaacgtccacatccacctcccatgtgagggacagtctggtGgggtacagaagcccaggctggagatcgctttccgtcatcctgtcttctcactgccgatggtgccgctgagatcctgggggcccatttttctctctgtgggagctttgagatcttccctttgccccagtttactcattcactaggccagacagttggcaagggttgggggtgtcttttattgagctctgaacattctga…	ASP	TGG GCT TCT GTA CCC CrAC CAG T/3SpC3/	TGGGCTTCTGTACCCCACCAGT
590	chr4	64156357	NA	A	C	HC1143	actcaaaactctcagtctaaagtctcatctgagacaagtctcctccaccaataaggctcacaagtgagcctgtaaagcaaaaaagagatacagtggggcacaggaattgggtaaatgcttccattcaaaaagggaaaaattggctaacacaaaagggatatagaccccatacaagtccagaacccagcaggtcagtcatcaaatattaaagcttcaaaataatcacctttgacttcatgtttcacattcagggcttgctgatgcaagcagtgggctcccaaggcctttcagttcctctgcccctgtggctttgcagggtacagcccatgtggctgctttcatgggctggtattgagtgccttcagcttttccaggtacacagtgcaagctgtcagtgga…	actcaaaactctcagtctaaagtctcatctgagacaagtctcctccaccaataaggctcacaagtgagcctgtaaagcaaaaaagagatacagtggggcacaggaattgggtaaatgcttccattcaaaaagggaaaaattggctaacacaaaagggatatagaccccatacaagtccagaacccagcaggtcagtcatcCaatattaaagcttcaaaataatcacctttgacttcatgtttcacattcagggcttgctgatgcaagcagtgggctcccaaggcctttcagttcctctgcccctgtggctttgcagggtacagcccatgtggctgctttcatgggctggtattgagtgccttcagcttttccaggtacacagtgcaagctgtcagtgga…	actcaaaactctcagtctaaagtctcatctgagacaagtctcctccaccaataaggctcacaagtgagcctgtaaagcaaaaaagagatacagtggggcacaggaattgggtaaatgcttccattcaaaaagggaaaaattggctaacacaaaagggatatagaccccatacaagtccagaacccagcaggtcagtcatcCaatattaaagcttcaaaataatcacctttgacttcatgtttcacattcagggcttgctgatgcaagcagtgggctcccaaggcctttcagttcctctgcccctgtggctttgcagggtacagcccatgtggctgctttcatgggctggtattgagtgccttcagcttttccaggtacacagtgcaagctgtcagtgga…	ASP	CAG CAG GTC AGT CAT CCrA ATA TA/3SpC3/	CAGCAGGTCAGTCATCCAATATA
568	chr8	102712231	NA	C	G	HC1143	AAGCATTCTTACACATTGCAAACTAAAGGACTATCAACTTCCAAAAGGGATGTTTTGATTTATTACTGAAAAGAATGCTCAATACGTACAGGAATTTAGTATTTGATAATCCATTCTAGCAAActgcttttatttttccatagcatgtataactttctgacatattattcttgcttattttagttatgtttatggtctgtcacttttttctttccacacaaaaacataagttccacaagatggggatttttgtctgtttatatttactgctatattccagcatgtaaaacagggcctggcacatagtaggtattcaataaatacttgtagaatgaaggaatGAGTGAACTGGCCATGCAGACACAGGGTAGGCTTCTTAATGAACCCTGTGACAGcatc…	aagcattcttacacattgcaaactaaaggactatcaacttccaaaagggatgttttgatttattactgaaaagaatgctcaatacgtacaggaatttagtatttgataatccattctagcaaactgcttttatttttccatagcatgtataactttctgacatattattcttgcttattttagttatgtttatggtctgtGacttttttctttccacacaaaaacataagttccacaagatggggatttttgtctgtttatatttactgctatattccagcatgtaaaacagggcctggcacatagtaggtattcaataaatacttgtagaatgaaggaatgagtgaactggccatgcagacacagggtaggcttcttaatgaaccctgtgacagcatc…	aagcattcttacacattgcaaactaaaggactatcaacttccaaaagggatgttttgatttattactgaaaagaatgctcaatacgtacaggaatttagtatttgataatccattctagcaaactgcttttatttttccatagcatgtataactttctgacatattattcttgcttattttagttatgtttatggtctgtGacttttttctttccacacaaaaacataagttccacaagatggggatttttgtctgtttatatttactgctatattccagcatgtaaaacagggcctggcacatagtaggtattcaataaatacttgtagaatgaaggaatgagtgaactggccatgcagacacagggtaggcttcttaatgaaccctgtgacagcatc…	ASP	GCT TAT TTT AGT TAT GTT TAT GGT CTG TGrA CTT TA/3SpC3/	GCTTATTTTAGTTATGTTTATGGTCTGTGACTTTA
605	chrX	99550325	COSN9000686	A	T	HC1187	ATCCTGTTCCATGTCAAAGGATGGTAAGCAAATTTAGGAAGCATTTTCTATTTAAAATAATATAAATAGAGTACCAAGGTGGgcaaattaaaataaataatggataAATAAATATTCAGAAACAGTAACACTGTGGTGAAACTTATTAAAGATAAAAAATACAAATATTTCTATAAAGATGGAAGACAGTTCCCACCAAGAATATATAAGGAAAATGAAACCTTTTTATCTAGCAGCACAGCTTTGAAGTATATATCACATACGCTATTCAAAATACAAGAAACAGAAAATGTATAATATTTTCAGTCATTATTGAAATAAATTTTAGCAGTTCTCCATTATGCTACCAAAACTCTCAATTTCAAAAAGAATAAAATGTAGAGGGCACACCTATGTATA…	atcctgttccatgtcaaaggatggtaagcaaatttaggaagcattttctatttaaaataatataaatagagtaccaaggtgggcaaattaaaataaataatggataaataaatattcagaaacagtaacactgtggtgaaacttattaaagataaaaaatacaaatatttctataaagatggaagacagttcccaccaagTatatataaggaaaatgaaacctttttatctagcagcacagctttgaagtatatatcacatacgctattcaaaatacaagaaacagaaaatgtataatattttcagtcattattgaaataaattttagcagttctccattatgctaccaaaactctcaatttcaaaaagaataaaatgtagagggcacacctatgtata…	atcctgttccatgtcaaaggatggtaagcaaatttaggaagcattttctatttaaaataatataaatagagtaccaaggtgggcaaattaaaataaataatggataaataaatattcagaaacagtaacactgtggtgaaacttattaaagataaaaaatacaaatatttctataaagatggaagacagttcccaccaagTatatataaggaaaatgaaacctttttatctagcagcacagctttgaagtatatatcacatacgctattcaaaatacaagaaacagaaaatgtataatattttcagtcattattgaaataaattttagcagttctccattatgctaccaaaactctcaatttcaaaaagaataaaatgtagagggcacacctatgtata…	ASP	GAA GAC AGT TCC CAC CAA GTrA TAT AA/3SpC3/	GAAGACAGTTCCCACCAAGTATATAA
606	chr6	157990052	COSN9499164	C	G	HC1187	GCGGGAGGGTGCTGGGGCTCCTGCAGAGCGTGTCTTCCTGACCCTGTGGGCTTTTCTGGGGGGGGCTAGGAGGCTCTGCCAAGTTGGTGGATGGAACTGTGCCTTGCCCTGGGGGGCACTGGGCAGGAGCCAGCCTCGGAGCGTGAGTCTGGTGCTGCGCCAGGAGGCTAGATGCCCCGGCCAGGTCCTGTGGGCTGCGCCGTCTGTGCCCTTGGCCCGCGAGGCTGGCAGGCTGCCACTGCTTGTAAAGCCTCCTGGTTGAAAAGGTGACTCGGAGCAGCGGATTCACTGGGAGCCTGTCAGCCACAGAGGCAGCTTGTGCTTGTGCCCCAGGCCCAGGCCGCAGGAGGTGGGATCAAGTTCCACGGCTCCAGTGTGAAGGTCTGAGCTTCATTCTAA…	gcgggagggtgctggggctcctgcagagcgtgtcttcctgaccctgtgggcttttctggggggggctaggaggctctgccaagttggtggatggaactgtgccttgccctggggggcactgggcaggagccagcctcggagcgtgagtctggtgctgcgccaggaggctagatgccccggccaggtcctgtgggctgcgcGgtctgtgcccttggcccgcgaggctggcaggctgccactgcttgtaaagcctcctggttgaaaaggtgactcggagcagcggattcactgggagcctgtcagccacagaggcagcttgtgcttgtgccccaggcccaggccgcaggaggtgggatcaagttccacggctccagtgtgaaggtctgagcttcattctaa…	gcgggagggtgctggggctcctgcagagcgtgtcttcctgaccctgtgggcttttctggggggggctaggaggctctgccaagttggtggatggaactgtgccttgccctggggggcactgggcaggagccagcctcggagcgtgagtctggtgctgcgccaggaggctagatgccccggccaggtcctgtgggctgcgcGgtctgtgcccttggcccgcgaggctggcaggctgccactgcttgtaaagcctcctggttgaaaaggtgactcggagcagcggattcactgggagcctgtcagccacagaggcagcttgtgcttgtgccccaggcccaggccgcaggaggtgggatcaagttccacggctccagtgtgaaggtctgagcttcattctaa…	ASP	CC AAG GGC ACA GAC CrGC GCA C/3SpC3/	CCAAGGGCACAGACCGCGCAC
589	chr3	185008261	NA	T	A	HC1143	ATAATTAAACCAAATACTAAAAAATGAGATTTCAGTGTTCAGCAGTAGTGCCATTTTTCAAAAGAGTATattcaacattaaacttataaattaaatgaagattaatatGTCTCAGAAGTACATAGAGACGATTGATCATCCTAATATAAATGCAGCATTTTGAGGAGACTTTTGCCCATTTTCCAATAATCTTGTTATTATACTGTAGTACTAAGTGATTCATTACTTCAGCCAATATTTAATGTTAAGGGattcattacttcagccagtatttaatgtatacctgcattgagccaaacactattcttggtatgacgatacattggtgaacaaaaaaataaccatagttcccactatcatgtatcttgccatctagtaagggagctagacataaataat…	ataattaaaccaaatactaaaaaatgagatttcagtgttcagcagtagtgccatttttcaaaagagtatattcaacattaaacttataaattaaatgaagattaatatgtctcagaagtacatagagacgattgatcatcctaatataaatgcagcattttgaggagacttttgcccattttccaataatcttgttattaAactgtagtactaagtgattcattacttcagccaatatttaatgttaagggattcattacttcagccagtatttaatgtatacctgcattgagccaaacactattcttggtatgacgatacattggtgaacaaaaaaataaccatagttcccactatcatgtatcttgccatctagtaagggagctagacataaataat…	ataattaaaccaaatactaaaaaatgagatttcagtgttcagcagtagtgccatttttcaaaagagtatattcaacattaaacttataaattaaatgaagattaatatgtctcagaagtacatagagacgattgatcatcctaatataaatgcagcattttgaggagacttttgcccattttccaataatcttgttattaAactgtagtactaagtgattcattacttcagccaatatttaatgttaagggattcattacttcagccagtatttaatgtatacctgcattgagccaaacactattcttggtatgacgatacattggtgaacaaaaaaataaccatagttcccactatcatgtatcttgccatctagtaagggagctagacataaataat…	ASP	TGC CCA TTT TCC AAT AAT CTT GTT ATT AArA CTG TT/3SpC3/	TGCCCATTTTCCAATAATCTTGTTATTAAACTGTT
561	chr1	217814113	NA	A	T	HC1143	TAGCTTATAGAATACTTTAAATGTATTATATTAAGATATATATATTTATGCTACCTTTGCTTTTTAATCTGGTTTGTTTCTGATTAATTTGATACATTGTTTAGTGATTTCCAATTATGCTTTTAAAAATGATACAACAGGGTTCCTGATTTGAATTTTAACTTGTGAATGAAAATAATATGTGCAATGATGTGTCTAAGATTCTCAAAAGATTAAATCTGAGCATATTAGTTATAATCATTAACCTAAGGGCACAATTTGCATTTGATTCTAAAATATTTCATTTAAGTGATGAACAAACATAATGGAACAAATTTTTACAAAGAAGCATGGTAAGCCATTTTTAAAATCTTTATATTTTGTAACTGCAATAAAGCTTGAAACTGAGAGATCTCTCCA…	tagcttatagaatactttaaatgtattatattaagatatatatatttatgctacctttgctttttaatctggtttgtttctgattaatttgatacattgtttagtgatttccaattatgcttttaaaaatgatacaacagggttcctgatttgaattttaacttgtgaatgaaaataatatgtgcaatgatgtgtctaagTttctcaaaagattaaatctgagcatattagttataatcattaacctaagggcacaatttgcatttgattctaaaatatttcatttaagtgatgaacaaacataatggaacaaatttttacaaagaagcatggtaagccatttttaaaatctttatattttgtaactgcaataaagcttgaaactgagagatctctcca…	tagcttatagaatactttaaatgtattatattaagatatatatatttatgctacctttgctttttaatctggtttgtttctgattaatttgatacattgtttagtgatttccaattatgcttttaaaaatgatacaacagggttcctgatttgaattttaacttgtgaatgaaaataatatgtgcaatgatgtgtctaagTttctcaaaagattaaatctgagcatattagttataatcattaacctaagggcacaatttgcatttgattctaaaatatttcatttaagtgatgaacaaacataatggaacaaatttttacaaagaagcatggtaagccatttttaaaatctttatattttgtaactgcaataaagcttgaaactgagagatctctcca…	ASP	TGT GCA ATG ATG TGT CTA AGT rUTC TCT /3SpC3/	TGTGCAATGATGTGTCTAAGTTTCTCT
636	chr11	94429444	NA	A	C	HC1187	aaattcattcagccattataagccatttggaaatttctcaaagaacttaaaacagagctacgatttgacccagcaatcccattactggctatataaccaaaggaaaagaaatcattctaccaaaaagacacatacactcatgtttactgcagcacttactcacagtagcaaagacatggaatcaacttaagtgcccatcaatacggattggataaagaaaatggtggtacatatgtaacatggaacactatgcagccataaaaagaacaaaattatgtcctttgcagctggaggccactatcctaagcaaattaacaggaacagaaaaccaaataccacatgtcctcacttacaagtgggagctaaacactgagttcacatggacatgaagatgggaac…	aaattcattcagccattataagccatttggaaatttctcaaagaacttaaaacagagctacgatttgacccagcaatcccattactggctatataaccaaaggaaaagaaatcattctaccaaaaagacacatacactcatgtttactgcagcacttactcacagtagcaaagacatggaatcaacttaagtgcccatcaCtacggattggataaagaaaatggtggtacatatgtaacatggaacactatgcagccataaaaagaacaaaattatgtcctttgcagctggaggccactatcctaagcaaattaacaggaacagaaaaccaaataccacatgtcctcacttacaagtgggagctaaacactgagttcacatggacatgaagatgggaac…	aaattcattcagccattataagccatttggaaatttctcaaagaacttaaaacagagctacgatttgacccagcaatcccattactggctatataaccaaaggaaaagaaatcattctaccaaaaagacacatacactcatgtttactgcagcacttactcacagtagcaaagacatggaatcaacttaagtgcccatcaCtacggattggataaagaaaatggtggtacatatgtaacatggaacactatgcagccataaaaagaacaaaattatgtcctttgcagctggaggccactatcctaagcaaattaacaggaacagaaaaccaaataccacatgtcctcacttacaagtgggagctaaacactgagttcacatggacatgaagatgggaac…	ASP	ACC ATT TTC TTT ATC CAA TCC GTA GrUG ATG C/3SpC3/	ACCATTTTCTTTATCCAATCCGTAGTGATGC
554	chr17	11784435	COSM32778	G	C	HC1395	TCAGAAGCGGTGATTTCTACTCCGTGGTAACGGATGTTGAGCTCATGCCTTTGTTTCCTGTACAGCGTCACTTCAGCGTGTTTGTCCTCTCCTTCCCGGGGGCAGATGCCCTGTCCTCTATCTACAGCATCATCCTCACTCAGCATCTGAAGCTCGGAAACTTCCCGGCGTCCCTGCAGAAATCCATCCCCCCACTGATCGATCTGGCCCTCGCCTTCCACCAGAAAATTGCTACCACCTTCCTACCCACAGGAATCAAATTCCACTACATCTTCAACCTCAGAGATTTTGCCAACATTTTCCAGGTGAGTTCATCGGCTCCGAGACACCCTAGGGGCTTAGTGATTATCCAGATGCTCCGATTCTTCATAAAAATAAGTAGCTAATGCCCAGCTCATA…	tcagaagcggtgatttctactccgtggtaacggatgttgagctcatgcctttgtttcctgtacagcgtcacttcagcgtgtttgtcctctccttcccgggggcagatgccctgtcctctatctacagcatcatcctcactcagcatctgaagctcggaaacttcccggcgtccctgcagaaatccatccccccactgatcCatctggccctcgccttccaccagaaaattgctaccaccttcctacccacaggaatcaaattccactacatcttcaacctcagagattttgccaacattttccaggtgagttcatcggctccgagacaccctaggggcttagtgattatccagatgctccgattcttcataaaaataagtagctaatgcccagctcata…	tcagaagcggtgatttctactccgtggtaacggatgttgagctcatgcctttgtttcctgtacagcgtcacttcagcgtgtttgtcctctccttcccgggggcagatgccctgtcctctatctacagcatcatcctcactcagcatctgaagctcggaaacttcccggcgtccctgcagaaatccatccccccactgatcCatctggccctcgccttccaccagaaaattgctaccaccttcctacccacaggaatcaaattccactacatcttcaacctcagagattttgccaacattttccaggtgagttcatcggctccgagacaccctaggggcttagtgattatccagatgctccgattcttcataaaaataagtagctaatgcccagctcata…	ASP	GG CGA GGG CCA GAT GrGA TCA C/3SpC3/	GGCGAGGGCCAGATGGATCAC
585	chr15	93340834	NA	C	G	HC1143	AATCTGGCTTCATTTGTACTAACATCATTTATTATCTTTTCTTCAGATTTTAAGTTATAAAAATCTCATGAATTAATGATCTCTCTGAGGGTATGAGAAATTTGCATGGACAATTCAGCTGAAGAAGGCAGTAATTTACACACATGCACACATGAATAATCCCAACAAAGTAAGCGAAGCCAAACAAACGTGTTTTGTTTCATACCTTGAAGTTCTTTGATTTGAGGTTCGTAGAACTAAAAGGAAGACAGTGTTTTAAATGTGTTTTTCAAAGAAGAGTCTTCTCTTTTAAACCAATTCTAATTCAATTCTGTTAGAATTTTAATTGTTCCTTGAATCTTTAAGGAGACTGGGTTTACCATTATTCATTTGAACCAGGGTTCAAAAGGGTTCTGTTGA…	aatctggcttcatttgtactaacatcatttattatcttttcttcagattttaagttataaaaatctcatgaattaatgatctctctgagggtatgagaaatttgcatggacaattcagctgaagaaggcagtaatttacacacatgcacacatgaataatcccaacaaagtaagcgaagccaaacaaacgtgttttgtttGataccttgaagttctttgatttgaggttcgtagaactaaaaggaagacagtgttttaaatgtgtttttcaaagaagagtcttctcttttaaaccaattctaattcaattctgttagaattttaattgttccttgaatctttaaggagactgggtttaccattattcatttgaaccagggttcaaaagggttctgttga…	aatctggcttcatttgtactaacatcatttattatcttttcttcagattttaagttataaaaatctcatgaattaatgatctctctgagggtatgagaaatttgcatggacaattcagctgaagaaggcagtaatttacacacatgcacacatgaataatcccaacaaagtaagcgaagccaaacaaacgtgttttgtttGataccttgaagttctttgatttgaggttcgtagaactaaaaggaagacagtgttttaaatgtgtttttcaaagaagagtcttctcttttaaaccaattctaattcaattctgttagaattttaattgttccttgaatctttaaggagactgggtttaccattattcatttgaaccagggttcaaaagggttctgttga…	ASP	CCT CAA ATC AAA GAA CTT CAA GGT ATC rAAA CAT /3SpC3/	CCTCAAATCAAAGAACTTCAAGGTATCAAACAT
539	chr22	37570268	COSM32791	C	G	HC1395	GAGGGACCCAAGAGAGAAAGGAGTCACAAGCCACAGTTCTTGCCACAGGAAGACTCGATAAAAACAGATTATTTTGTTTGCTTTTAGCCCTGGGGCAGGAACTGCAGGTAGGGATAGGGGAACACACCCAAGCTCTGTTGATCCTGGTGTGACTCGGAAGAAGAACCAGGACAGAGAATCTCGGCTGGAAGTCTTTTATTCTTTTAACTTGAAAGAGGACATGTTGAACCCGCCCCTTACGCTCAGGTAGCTCAGGTGGCTGTGACCCAGCCTGTTGGGAAAAGTCAGCTCGTGCCCATCTGGCAGCTTCACCTTGAATTTGTCACTCTCAAAGGTCACTGTGAACTGTGGGGAGGGAGGGTGTCAAGGAGGCAGGAGGCCCTGGAAATGGGCCAGGGC…	gagggacccaagagagaaaggagtcacaagccacagttcttgccacaggaagactcgataaaaacagattattttgtttgcttttagccctggggcaggaactgcaggtagggataggggaacacacccaagctctgttgatcctggtgtgactcggaagaagaaccaggacagagaatctcggctggaagtcttttattGttttaacttgaaagaggacatgttgaacccgccccttacgctcaggtagctcaggtggctgtgacccagcctgttgggaaaagtcagctcgtgcccatctggcagcttcaccttgaatttgtcactctcaaaggtcactgtgaactgtggggagggagggtgtcaaggaggcaggaggccctggaaatgggccagggc…	gagggacccaagagagaaaggagtcacaagccacagttcttgccacaggaagactcgataaaaacagattattttgtttgcttttagccctggggcaggaactgcaggtagggataggggaacacacccaagctctgttgatcctggtgtgactcggaagaagaaccaggacagagaatctcggctggaagtcttttattGttttaacttgaaagaggacatgttgaacccgccccttacgctcaggtagctcaggtggctgtgacccagcctgttgggaaaagtcagctcgtgcccatctggcagcttcaccttgaatttgtcactctcaaaggtcactgtgaactgtggggagggagggtgtcaaggaggcaggaggccctggaaatgggccagggc…	ASP	GTT CAA CAT GTC CTC TTT CAA GTT AAA ACrA ATA AT/3SpC3/	GTTCAACATGTCCTCTTTCAAGTTAAAACAATAAT
559	chr11	12339964	NA	C	A	HC1143	attggtgaaccgcaaatgctgctgcctgatcgttcctttggaagttttgtctcagaggagtacccagccttgtgaggtgtcagtctgcccctactggggggtgcctcccagttaggctactcgggggtcagggacccacttgaggaggcagtctgcccgttctcagttctcaagctgtgtgctgggagaaccactactctcttcaaagctcagttggaaatgcagaaatcacccatcttctgcgtcgctcacgctgggagctatagactggagctgttccaattcagccatcttggctcTACCttccagaatattttcaatccacagttggttgaatctgaggatgtagaaccctcagatacagacggtcaactgtgtttgcaaaaaaaataaccaaaa…	attggtgaaccgcaaatgctgctgcctgatcgttcctttggaagttttgtctcagaggagtacccagccttgtgaggtgtcagtctgcccctactggggggtgcctcccagttaggctactcgggggtcagggacccacttgaggaggcagtctgcccgttctcagttctcaagctgtgtgctgggagaaccactactctAttcaaagctcagttggaaatgcagaaatcacccatcttctgcgtcgctcacgctgggagctatagactggagctgttccaattcagccatcttggctctaccttccagaatattttcaatccacagttggttgaatctgaggatgtagaaccctcagatacagacggtcaactgtgtttgcaaaaaaaataaccaaaa…	attggtgaaccgcaaatgctgctgcctgatcgttcctttggaagttttgtctcagaggagtacccagccttgtgaggtgtcagtctgcccctactggggggtgcctcccagttaggctactcgggggtcagggacccacttgaggaggcagtctgcccgttctcagttctcaagctgtgtgctgggagaaccactactctAttcaaagctcagttggaaatgcagaaatcacccatcttctgcgtcgctcacgctgggagctatagactggagctgttccaattcagccatcttggctctaccttccagaatattttcaatccacagttggttgaatctgaggatgtagaaccctcagatacagacggtcaactgtgtttgcaaaaaaaataaccaaaa…	ASP	GCA TTT CCA ACT GAG CTT TGA ATrA GAG TT/3SpC3/	GCATTTCCAACTGAGCTTTGAATAGAGTT
611	chrX	98451133	NA	A	T	HC1187	aagccaaagaatgccgaggattgccagacatctccagaagctaggaaagaggcatggaacagatcttccctcagaggaaaccattcctgctgacaccatttcagacttctagcctccagaactgtgaaagaatatgtttttgttgtgttaagccacccagtttgtggtgctgtgttatagcagccctaggaaactgatGTAGTTTCTTTCTCAAAACTTCATATGTTTCAAGATTTATTCACATAAAGGGCTAAACTTTCCTTCTACGTTAACTCATATTTCAAAACTCAAGTCAGTGAAAACCTTTAATGAAACTAAAAATCATGAATAAATGAGATGAGTTTTTATTAGGATGATTCTCAGGAAAGTACATGTAATAACAGTCAACACACATCCTAG…	aagccaaagaatgccgaggattgccagacatctccagaagctaggaaagaggcatggaacagatcttccctcagaggaaaccattcctgctgacaccatttcagacttctagcctccagaactgtgaaagaatatgtttttgttgtgttaagccacccagtttgtggtgctgtgttatagcagccctaggaaactgatgtTgtttctttctcaaaacttcatatgtttcaagatttattcacataaagggctaaactttccttctacgttaactcatatttcaaaactcaagtcagtgaaaacctttaatgaaactaaaaatcatgaataaatgagatgagtttttattaggatgattctcaggaaagtacatgtaataacagtcaacacacatcctag…	aagccaaagaatgccgaggattgccagacatctccagaagctaggaaagaggcatggaacagatcttccctcagaggaaaccattcctgctgacaccatttcagacttctagcctccagaactgtgaaagaatatgtttttgttgtgttaagccacccagtttgtggtgctgtgttatagcagccctaggaaactgatgtTgtttctttctcaaaacttcatatgtttcaagatttattcacataaagggctaaactttccttctacgttaactcatatttcaaaactcaagtcagtgaaaacctttaatgaaactaaaaatcatgaataaatgagatgagtttttattaggatgattctcaggaaagtacatgtaataacagtcaacacacatcctag…	ASP	GCC CTA GGA AAC TGA TGT TrGT TTC A/3SpC3/	GCCCTAGGAAACTGATGTTGTTTCA
522	chr1	171704133	NA	C	G	HC1395	ATATATTTACTGGAATGTTTTTAGTTATACCTGAGGGCAACAACATTTACAACATTTAGCTTTTGTTACACCTATAAATGTGGAAATTGCTTGCAAAACAACTGTAATATGAAAGGAACTATATTTCTGCAAATATTGACAGAATGGTTATGCATCTCTTTCAGCATATAATTTGGTACTCTACACAGGCTTCCTGACCCCCAGCATGACCCGCTCCCTAATGCAATAATGCAAGTCCTTATGCCATTAAAATATTAATATGAAATATTATAATCAGTGTTTATATACACAAATAATGAACTGGCAAGTATCTAGTTTCAAATTAGATCCTTGAAATATGGAAAAATAGAGGCTAGTTCTCTTTGCCTTAAACATAATTATTAAAAGAACATTTTGTTA…	atatatttactggaatgtttttagttatacctgagggcaacaacatttacaacatttagcttttgttacacctataaatgtggaaattgcttgcaaaacaactgtaatatgaaaggaactatatttctgcaaatattgacagaatggttatgcatctctttcagcatataatttggtactctacacaggcttcctgacccGcagcatgacccgctccctaatgcaataatgcaagtccttatgccattaaaatattaatatgaaatattataatcagtgtttatatacacaaataatgaactggcaagtatctagtttcaaattagatccttgaaatatggaaaaatagaggctagttctctttgccttaaacataattattaaaagaacattttgtta…	atatatttactggaatgtttttagttatacctgagggcaacaacatttacaacatttagcttttgttacacctataaatgtggaaattgcttgcaaaacaactgtaatatgaaaggaactatatttctgcaaatattgacagaatggttatgcatctctttcagcatataatttggtactctacacaggcttcctgacccGcagcatgacccgctccctaatgcaataatgcaagtccttatgccattaaaatattaatatgaaatattataatcagtgtttatatacacaaataatgaactggcaagtatctagtttcaaattagatccttgaaatatggaaaaatagaggctagttctctttgccttaaacataattattaaaagaacattttgtta…	ASP	AG GCT TCC TGA CCC GrCA GCA A/3SpC3/	AGGCTTCCTGACCCGCAGCAA
556	chr5	14507135	COSM20978	C	T	HC1395	TCGCATCTTCCCAACAGAGCTTTACAAAATCCCCCTCCTTGTCTAGTCACGCCTTAGAGGCACGGCCCTGAGATCCCGATGACACATTCATAACAGGTGACAGGTCCGACATGTTTACTTCTTACTAGCCCAAAGAGGTCTTCAAAGCAAATCGCATCATAACAGTCACCCGCTCCTGCCTCTTTAGGGCTGACCAGGGTCGCCTCCTGGACTGCGTGGTGCGATGGGGAAGCCTCACTGAAGGGAAGATCAGGGCGCACCTGGGGGAGGTTCTGGAAGCTGTCCGGTACCTGCACAACTGCAGGATAGCACACCTGGACCTAAAGGTTGGTGAGGCCCCGGGCAGGTGAAGGGGGGTCTGAGCACACCGGCTTGGCCATGCGGGACACAGAGCCCCCT…	tcgcatcttcccaacagagctttacaaaatccccctccttgtctagtcacgccttagaggcacggccctgagatcccgatgacacattcataacaggtgacaggtccgacatgtttacttcttactagcccaaagaggtcttcaaagcaaatcgcatcataacagtcacccgctcctgcctctttagggctgaccagggtTgcctcctggactgcgtggtgcgatggggaagcctcactgaagggaagatcagggcgcacctgggggaggttctggaagctgtccggtacctgcacaactgcaggatagcacacctggacctaaaggttggtgaggccccgggcaggtgaaggggggtctgagcacaccggcttggccatgcgggacacagagccccct…	tcgcatcttcccaacagagctttacaaaatccccctccttgtctagtcacgccttagaggcacggccctgagatcccgatgacacattcataacaggtgacaggtccgacatgtttacttcttactagcccaaagaggtcttcaaagcaaatcgcatcataacagtcacccgctcctgcctctttagggctgaccagggtTgcctcctggactgcgtggtgcgatggggaagcctcactgaagggaagatcagggcgcacctgggggaggttctggaagctgtccggtacctgcacaactgcaggatagcacacctggacctaaaggttggtgaggccccgggcaggtgaaggggggtctgagcacaccggcttggccatgcgggacacagagccccct…	ASP	GC AGT CCA GGA GGC ArAC CCT C/3SpC3/	GCAGTCCAGGAGGCAACCCTC
519	chr16	88586510	NA	A	C	HC1395	CCAGAGTTGATAGTTAAGAGAAATGTCACGAAAGCCCACTCTGTAAATTGCCCTGTGTGCTGCACAGTGCTTCTCCCTGGTGCTGTGGCGGGATGCTTAGAGCTGCCGGGCACGCTCTGATCATCCCTGCTATGTAGATCTGGGACCTAAGATTTGGAAAATTGACGTGAATTCAATTCCTGTGACAATATCCAGGTTCCACACGCAGCTTCCTGCCCCTTCTGGTTTGGAGAAAGCAGTGCTGATTGATAGATGCCTCCCCCACGCTAAGACGGTGTTCTCTGTTTCAGGATGATGACCTGGAAGAAGGTGAAGTGAAGGACCCCAGTGACAGGAAGGTGAGGCCTCGTCCCACCTGCCGGTTCTTCATGAAAGGTAATTGTCTGCGTGTGAGGCCTT…	ccagagttgatagttaagagaaatgtcacgaaagcccactctgtaaattgccctgtgtgctgcacagtgcttctccctggtgctgtggcgggatgcttagagctgccgggcacgctctgatcatccctgctatgtagatctgggacctaagatttggaaaattgacgtgaattcaattcctgtgacaatatccaggttccCcacgcagcttcctgccccttctggtttggagaaagcagtgctgattgatagatgcctcccccacgctaagacggtgttctctgtttcaggatgatgacctggaagaaggtgaagtgaaggaccccagtgacaggaaggtgaggcctcgtcccacctgccggttcttcatgaaaggtaattgtctgcgtgtgaggcctt…	ccagagttgatagttaagagaaatgtcacgaaagcccactctgtaaattgccctgtgtgctgcacagtgcttctccctggtgctgtggcgggatgcttagagctgccgggcacgctctgatcatccctgctatgtagatctgggacctaagatttggaaaattgacgtgaattcaattcctgtgacaatatccaggttccCcacgcagcttcctgccccttctggtttggagaaagcagtgctgattgatagatgcctcccccacgctaagacggtgttctctgtttcaggatgatgacctggaagaaggtgaagtgaaggaccccagtgacaggaaggtgaggcctcgtcccacctgccggttcttcatgaaaggtaattgtctgcgtgtgaggcctt…	LSP	GCG GGA CCT AAG ATT TGG AAA ATT GArC GTG AT/3SpC3/	GGGACCTAAGATTTGGAAAATTGACGTGAT
541	chr20	35384132	COSM32805	C	G	HC1395	accttctgcattcgctaaaactcacctagctaacaattttgttgagatccaaagaacacctgtgtgaaagcactctataaacACAGAATGCACTGATAATTCTCACCTTACGTGTGGTGTGATACTTCCTATTCAGCTGTATGTCTATTCCAGGAATCTGTTCTGATCCACCACATGCTCGGGACTGGCTCATCTGGGGCCACTGAAGAATAAAAACACAGATCTATGCAACACTGAGCACTTACAGGGTTAATCTGAACAGAGCTGTTTCAAAGTAAAGACTATAGGATCTTTCCAACCTTACTTAGCCCACTTCCCCGTGATCAGCTCACCAGGAAGACCCAAGATcagcacctagaagggtgtctagtacatggtagatgcccaagaaatatctgt…	accttctgcattcgctaaaactcacctagctaacaattttgttgagatccaaagaacacctgtgtgaaagcactctataaacacagaatgcactgataattctcaccttacgtgtggtgtgatacttcctattcagctgtatgtctattccaggaatctgttctgatccaccacatgctcgggactggctcatctggggcGactgaagaataaaaacacagatctatgcaacactgagcacttacagggttaatctgaacagagctgtttcaaagtaaagactataggatctttccaaccttacttagcccacttccccgtgatcagctcaccaggaagacccaagatcagcacctagaagggtgtctagtacatggtagatgcccaagaaatatctgt…	accttctgcattcgctaaaactcacctagctaacaattttgttgagatccaaagaacacctgtgtgaaagcactctataaacacagaatgcactgataattctcaccttacgtgtggtgtgatacttcctattcagctgtatgtctattccaggaatctgttctgatccaccacatgctcgggactggctcatctggggcGactgaagaataaaaacacagatctatgcaacactgagcacttacagggttaatctgaacagagctgtttcaaagtaaagactataggatctttccaaccttacttagcccacttccccgtgatcagctcaccaggaagacccaagatcagcacctagaagggtgtctagtacatggtagatgcccaagaaatatctgt…	LSP	GCC AGG AAT CTG TTC TGA TCC ACrC ACA TC/3SpC3/	CAGGAATCTGTTCTGATCCACCACATC
612	chr2	233772291	COSM32569	G	T	HC1187	caacagggcaagactctgtatctaaaaacaacaacaacaacaataatagaaaCAGGTTTCCTTTCCCAAGTTTGGAAAATCTGGTAGTCTTCTTAAGCAGCCATGAGCATAAAGAGAGGATTGTTCATACCACAGGTGTTCCAGGCATAACGAAACTGTCTTTGTGTTTAGTTACAAGGAGAACATCATGCGCCTCTCCAGCCTTCACAAGGACCGCCCGGTGGAGCCGCTGGACCTGGCCGTGTTCTGGGTGGAGTTTGTGATGAGGCACAAGGGCGCGCCACACCTGCGCCCCGCAGCCCACGACCTCACCTGGTACCAGTACCATTCCTTGGACGTGATTGGTTTCCTCTTGGCCGTCGTGCTGACAGTGGCCTTCATCACCTTTAAATGTTGTGC…	caacagggcaagactctgtatctaaaaacaacaacaacaacaataatagaaacaggtttcctttcccaagtttggaaaatctggtagtcttcttaagcagccatgagcataaagagaggattgttcataccacaggtgttccaggcataacgaaactgtctttgtgtttagttacaaggagaacatcatgcgcctctccaTccttcacaaggaccgcccggtggagccgctggacctggccgtgttctgggtggagtttgtgatgaggcacaagggcgcgccacacctgcgccccgcagcccacgacctcacctggtaccagtaccattccttggacgtgattggtttcctcttggccgtcgtgctgacagtggccttcatcacctttaaatgttgtgc…	caacagggcaagactctgtatctaaaaacaacaacaacaacaataatagaaacaggtttcctttcccaagtttggaaaatctggtagtcttcttaagcagccatgagcataaagagaggattgttcataccacaggtgttccaggcataacgaaactgtctttgtgtttagttacaaggagaacatcatgcgcctctccaTccttcacaaggaccgcccggtggagccgctggacctggccgtgttctgggtggagtttgtgatgaggcacaagggcgcgccacacctgcgccccgcagcccacgacctcacctggtaccagtaccattccttggacgtgattggtttcctcttggccgtcgtgctgacagtggccttcatcacctttaaatgttgtgc…	LSP	GCT GCC TCA TCA CAA ACT CCA rCCC AGT /3SpC3/	TGCCTCATCACAAACTCCACCCAGT
554	chr17	11784435	COSM32778	G	C	HC1395	TCAGAAGCGGTGATTTCTACTCCGTGGTAACGGATGTTGAGCTCATGCCTTTGTTTCCTGTACAGCGTCACTTCAGCGTGTTTGTCCTCTCCTTCCCGGGGGCAGATGCCCTGTCCTCTATCTACAGCATCATCCTCACTCAGCATCTGAAGCTCGGAAACTTCCCGGCGTCCCTGCAGAAATCCATCCCCCCACTGATCGATCTGGCCCTCGCCTTCCACCAGAAAATTGCTACCACCTTCCTACCCACAGGAATCAAATTCCACTACATCTTCAACCTCAGAGATTTTGCCAACATTTTCCAGGTGAGTTCATCGGCTCCGAGACACCCTAGGGGCTTAGTGATTATCCAGATGCTCCGATTCTTCATAAAAATAAGTAGCTAATGCCCAGCTCATA…	tcagaagcggtgatttctactccgtggtaacggatgttgagctcatgcctttgtttcctgtacagcgtcacttcagcgtgtttgtcctctccttcccgggggcagatgccctgtcctctatctacagcatcatcctcactcagcatctgaagctcggaaacttcccggcgtccctgcagaaatccatccccccactgatcCatctggccctcgccttccaccagaaaattgctaccaccttcctacccacaggaatcaaattccactacatcttcaacctcagagattttgccaacattttccaggtgagttcatcggctccgagacaccctaggggcttagtgattatccagatgctccgattcttcataaaaataagtagctaatgcccagctcata…	tcagaagcggtgatttctactccgtggtaacggatgttgagctcatgcctttgtttcctgtacagcgtcacttcagcgtgtttgtcctctccttcccgggggcagatgccctgtcctctatctacagcatcatcctcactcagcatctgaagctcggaaacttcccggcgtccctgcagaaatccatccccccactgatcCatctggccctcgccttccaccagaaaattgctaccaccttcctacccacaggaatcaaattccactacatcttcaacctcagagattttgccaacattttccaggtgagttcatcggctccgagacaccctaggggcttagtgattatccagatgctccgattcttcataaaaataagtagctaatgcccagctcata…	LSP	GCT ATC TAC AGC ATC ATC CTC ACT CArG CAT CA/3SpC3/	TATCTACAGCATCATCCTCACTCAGCATCA
618	chr7	151045210	COSM32584	C	G	HC1187	GTAAGGAAGTGGCAGTAACTAATGCAGCATGCCAGTGGCGGTTCCTTTCAGATTGGGCATTGGTTTCAGAGTGTCCCCAGAAGGGACACCGGCCTAAGTGACCATGGGCCCAATGGCTGATAGAGAGGCTCAGCTCTCTGAGGGTTCTGAAGCCTGCATGCCTTGGAGCAACCATCCGCCCTTCCCTCCCATCTTCCAGGCTGGGACACATGAAGAGCTCCTGAAGAAAGGCGGGCTATACGCCGAGCTCATCCGGAGGCAGGCCCTGGATGCCCCGAGGACAGCGGCCCCACCGCCCAAAAAGCCAGAAGGCCCCAGGAGCCACCAGCACAAGTCCTGAGAAGGGCCCCCTGAGGTGTGGTCGCTGCCAAGCATCAGTGTTAGGGCTGGGGCTCAGCC…	gtaaggaagtggcagtaactaatgcagcatgccagtggcggttcctttcagattgggcattggtttcagagtgtccccagaagggacaccggcctaagtgaccatgggcccaatggctgatagagaggctcagctctctgagggttctgaagcctgcatgccttggagcaaccatccgcccttccctcccatcttccaggGtgggacacatgaagagctcctgaagaaaggcgggctatacgccgagctcatccggaggcaggccctggatgccccgaggacagcggccccaccgcccaaaaagccagaaggccccaggagccaccagcacaagtcctgagaagggccccctgaggtgtggtcgctgccaagcatcagtgttagggctggggctcagcc…	gtaaggaagtggcagtaactaatgcagcatgccagtggcggttcctttcagattgggcattggtttcagagtgtccccagaagggacaccggcctaagtgaccatgggcccaatggctgatagagaggctcagctctctgagggttctgaagcctgcatgccttggagcaaccatccgcccttccctcccatcttccaggGtgggacacatgaagagctcctgaagaaaggcgggctatacgccgagctcatccggaggcaggccctggatgccccgaggacagcggccccaccgcccaaaaagccagaaggccccaggagccaccagcacaagtcctgagaagggccccctgaggtgtggtcgctgccaagcatcagtgttagggctggggctcagcc…	LSP	GCA TCC GCC CTT CCC TCrC CAT CA/3SpC3/	ATCCGCCCTTCCCTCCCATCA
611	chrX	98451133	NA	A	T	HC1187	aagccaaagaatgccgaggattgccagacatctccagaagctaggaaagaggcatggaacagatcttccctcagaggaaaccattcctgctgacaccatttcagacttctagcctccagaactgtgaaagaatatgtttttgttgtgttaagccacccagtttgtggtgctgtgttatagcagccctaggaaactgatGTAGTTTCTTTCTCAAAACTTCATATGTTTCAAGATTTATTCACATAAAGGGCTAAACTTTCCTTCTACGTTAACTCATATTTCAAAACTCAAGTCAGTGAAAACCTTTAATGAAACTAAAAATCATGAATAAATGAGATGAGTTTTTATTAGGATGATTCTCAGGAAAGTACATGTAATAACAGTCAACACACATCCTAG…	aagccaaagaatgccgaggattgccagacatctccagaagctaggaaagaggcatggaacagatcttccctcagaggaaaccattcctgctgacaccatttcagacttctagcctccagaactgtgaaagaatatgtttttgttgtgttaagccacccagtttgtggtgctgtgttatagcagccctaggaaactgatgtTgtttctttctcaaaacttcatatgtttcaagatttattcacataaagggctaaactttccttctacgttaactcatatttcaaaactcaagtcagtgaaaacctttaatgaaactaaaaatcatgaataaatgagatgagtttttattaggatgattctcaggaaagtacatgtaataacagtcaacacacatcctag…	aagccaaagaatgccgaggattgccagacatctccagaagctaggaaagaggcatggaacagatcttccctcagaggaaaccattcctgctgacaccatttcagacttctagcctccagaactgtgaaagaatatgtttttgttgtgttaagccacccagtttgtggtgctgtgttatagcagccctaggaaactgatgtTgtttctttctcaaaacttcatatgtttcaagatttattcacataaagggctaaactttccttctacgttaactcatatttcaaaactcaagtcagtgaaaacctttaatgaaactaaaaatcatgaataaatgagatgagtttttattaggatgattctcaggaaagtacatgtaataacagtcaacacacatcctag…	LSP	GCT GAG TTA ACG TAG AAG GAA AGT TTA rGCC CTA /3SpC3/	TGAGTTAACGTAGAAGGAAAGTTTAGCCCTA
523	chr2	227702681	NA	C	G	HC1395	cctcccgggctcaagccattctcctgcctcagcctcccaagtagctgggattacaggtgcctgccaccatgactggataattttgtatttttagtagagatggggtttcaccatgttggccaggctggtcttgaactcctgacctcgagtgaGGAAATTGCTTGAAATGCAAGCTTTAGACATAAAGCCCAATAGAGGATCTCATTTGTCACTGCACAGAAGAAACAAAAAACAAAAAACAATCATTGTATGGCAGCTATATTTGAAAACATCTTGCTATCTCATGTGAATTATCATGTGCACAGGAAAATTCACTAATTCCTCCACATTTTAGCTCAAGCTTTGCCTTATTGTAATGTTTATAGATTTTTGATGGTCCTGCATGTGGCTAAGTTCTCT…	cctcccgggctcaagccattctcctgcctcagcctcccaagtagctgggattacaggtgcctgccaccatgactggataattttgtatttttagtagagatggggtttcaccatgttggccaggctggtcttgaactcctgacctcgagtgaggaaattgcttgaaatgcaagctttagacataaagcccaatagaggatGtcatttgtcactgcacagaagaaacaaaaaacaaaaaacaatcattgtatggcagctatatttgaaaacatcttgctatctcatgtgaattatcatgtgcacaggaaaattcactaattcctccacattttagctcaagctttgccttattgtaatgtttatagatttttgatggtcctgcatgtggctaagttctct…	cctcccgggctcaagccattctcctgcctcagcctcccaagtagctgggattacaggtgcctgccaccatgactggataattttgtatttttagtagagatggggtttcaccatgttggccaggctggtcttgaactcctgacctcgagtgaggaaattgcttgaaatgcaagctttagacataaagcccaatagaggatGtcatttgtcactgcacagaagaaacaaaaaacaaaaaacaatcattgtatggcagctatatttgaaaacatcttgctatctcatgtgaattatcatgtgcacaggaaaattcactaattcctccacattttagctcaagctttgccttattgtaatgtttatagatttttgatggtcctgcatgtggctaagttctct…	LSP	GCT CGA GTG AGG AAA TTG CTT GArA ATG CT/3SpC3/	TCGAGTGAGGAAATTGCTTGAAATGCT
629	chr13	29868349	NA	C	A	HC1187	agaggtttcagtgagccaagattgcaccactgcactccagcctgggtggtagagtaaaaccccgtctcaaaacaacaacaatgaaaaCAGTGTTCTAAAAATTAAAGATGTGCCGGTCAGATTTTAAATTCAAATTTTCTTCCAGGTGCCTATTGAGGAAAATGAAGGATGATTTTGTTGGAAGCCTGAGTTGATTTCACCCTCTACCTGGTGATTCTTCTGGACTTACATTGCATGGTAATTAAATTAACATAGTTTACTCTAAATCAGGTTATTCCTTTGGAATATGCCAAATAATGGTCATGAAGATATCTGGGAAACGTTTTGTTGTTATTGTTGGTGGTGTTCATCTTTTCACAAATTTAAACTCCAATTATATTTGAGTATGTGGATGCTCTT…	agaggtttcagtgagccaagattgcaccactgcactccagcctgggtggtagagtaaaaccccgtctcaaaacaacaacaatgaaaacagtgttctaaaaattaaagatgtgccggtcagattttaaattcaaattttcttccaggtgcctattgaggaaaatgaaggatgattttgttggaagcctgagttgatttcacActctacctggtgattcttctggacttacattgcatggtaattaaattaacatagtttactctaaatcaggttattcctttggaatatgccaaataatggtcatgaagatatctgggaaacgttttgttgttattgttggtggtgttcatcttttcacaaatttaaactccaattatatttgagtatgtggatgctctt…	agaggtttcagtgagccaagattgcaccactgcactccagcctgggtggtagagtaaaaccccgtctcaaaacaacaacaatgaaaacagtgttctaaaaattaaagatgtgccggtcagattttaaattcaaattttcttccaggtgcctattgaggaaaatgaaggatgattttgttggaagcctgagttgatttcacActctacctggtgattcttctggacttacattgcatggtaattaaattaacatagtttactctaaatcaggttattcctttggaatatgccaaataatggtcatgaagatatctgggaaacgttttgttgttattgttggtggtgttcatcttttcacaaatttaaactccaattatatttgagtatgtggatgctctt…	LSP	GCT ACC ATG CAA TGT AAG TCC AGA AGrA ATC AG/3SpC3/	TACCATGCAATGTAAGTCCAGAAGAATCAG
640	chr20	31227002	NA	T	A	HC1187	GGAATGGAATGGAATGGAGTGGAATAGAATCAAATAGGAATGGAATGGAATTGAATGGAATTGACTCTAATGGAATTGATTCGAAAGGAGTGGACTCGAATGGAATGGACTCGAAAGGAATGCAATTGAATGCAATGGAAATGAATGGAATGGAGTAGAATGCTATGGACGAAAATTGAATGGAACGGAATGAAGTGGACTCGAATGGAATGGACTGGAATGATAAGCACTCGAATGGAATGTACTTGAATGGAATGGAGTTGAATAAAATCGAATGGAATGCAATAGAATGAAATCGAATGGAATGGAATTGAATAGAATAGAATCAAATGGAAAGGAATAAAATGCAATGGAATCGAATGGAATGGAATGGAATGGAATAGAATGTAATCGAAAGGA…	ggaatggaatggaatggagtggaatagaatcaaataggaatggaatggaattgaatggaattgactctaatggaattgattcgaaaggagtggactcgaatggaatggactcgaaaggaatgcaattgaatgcaatggaaatgaatggaatggagtagaatgctatggacgaaaattgaatggaacggaatgaagtggacAcgaatggaatggactggaatgataagcactcgaatggaatgtacttgaatggaatggagttgaataaaatcgaatggaatgcaatagaatgaaatcgaatggaatggaattgaatagaatagaatcaaatggaaaggaataaaatgcaatggaatcgaatggaatggaatggaatggaatagaatgtaatcgaaagga…	ggaatggaatggaatggagtggaatagaatcaaataggaatggaatggaattgaatggaattgactctaatggaattgattcgaaaggagtggactcgaatggaatggactcgaaaggaatgcaattgaatgcaatggaaatgaatggaatggagtagaatgctatggacgaaaattgaatggaacggaatgaagtggacAcgaatggaatggactggaatgataagcactcgaatggaatgtacttgaatggaatggagttgaataaaatcgaatggaatgcaatagaatgaaatcgaatggaatggaattgaatagaatagaatcaaatggaaaggaataaaatgcaatggaatcgaatggaatggaatggaatggaatagaatgtaatcgaaagga…	LSP	GCG GAG TAG AAT GCT ATG GAC GAA rAAT TGT /3SpC3/	GGAGTAGAATGCTATGGACGAAAATTGT
583	chr22	43850796	NA	C	G	HC1143	TCCCTCTGCTCTCCCTCCCTCATCTGAGTGAACGGCCTGGCATGGCTGCACAGGATCTTCCTGGACCTCCCCCTACCTTGGGTGCACTGGTCCTTTCTCCACGTCCCCTGACTGCAGGTGCCCGGGCTGCTTCCTGGGCATGTGAGACTGAGGtgactgcaaacgtccacatccacctcccatgtgagggacagtctggtcgggtacagaagcccaggctggagatcgctttccgtcaTCCTGTCTTCTCACTGCCGATGGTGCCGCTGAGATCCTGGGGGCCCATTTTTCTCTCTGTGGGAGCTTTGAGATCTTCCCTTTGCCCCAGTTTACTCATTCACTAGGCCAGACAGTTGGCAAGGGTTGGGGGTGTCTTTTATTGAGCTCTGAACATtctga…	tccctctgctctccctccctcatctgagtgaacggcctggcatggctgcacaggatcttcctggacctccccctaccttgggtgcactggtcctttctccacgtcccctgactgcaggtgcccgggctgcttcctgggcatgtgagactgaggtgactgcaaacgtccacatccacctcccatgtgagggacagtctggtGgggtacagaagcccaggctggagatcgctttccgtcatcctgtcttctcactgccgatggtgccgctgagatcctgggggcccatttttctctctgtgggagctttgagatcttccctttgccccagtttactcattcactaggccagacagttggcaagggttgggggtgtcttttattgagctctgaacattctga…	tccctctgctctccctccctcatctgagtgaacggcctggcatggctgcacaggatcttcctggacctccccctaccttgggtgcactggtcctttctccacgtcccctgactgcaggtgcccgggctgcttcctgggcatgtgagactgaggtgactgcaaacgtccacatccacctcccatgtgagggacagtctggtGgggtacagaagcccaggctggagatcgctttccgtcatcctgtcttctcactgccgatggtgccgctgagatcctgggggcccatttttctctctgtgggagctttgagatcttccctttgccccagtttactcattcactaggccagacagttggcaagggttgggggtgtcttttattgagctctgaacattctga…	LSP	GCA AAC GTC CAC ATC CAC CTrC CCA TC/3SpC3/	AAACGTCCACATCCACCTCCCATC
522	chr1	171704133	NA	C	G	HC1395	ATATATTTACTGGAATGTTTTTAGTTATACCTGAGGGCAACAACATTTACAACATTTAGCTTTTGTTACACCTATAAATGTGGAAATTGCTTGCAAAACAACTGTAATATGAAAGGAACTATATTTCTGCAAATATTGACAGAATGGTTATGCATCTCTTTCAGCATATAATTTGGTACTCTACACAGGCTTCCTGACCCCCAGCATGACCCGCTCCCTAATGCAATAATGCAAGTCCTTATGCCATTAAAATATTAATATGAAATATTATAATCAGTGTTTATATACACAAATAATGAACTGGCAAGTATCTAGTTTCAAATTAGATCCTTGAAATATGGAAAAATAGAGGCTAGTTCTCTTTGCCTTAAACATAATTATTAAAAGAACATTTTGTTA…	atatatttactggaatgtttttagttatacctgagggcaacaacatttacaacatttagcttttgttacacctataaatgtggaaattgcttgcaaaacaactgtaatatgaaaggaactatatttctgcaaatattgacagaatggttatgcatctctttcagcatataatttggtactctacacaggcttcctgacccGcagcatgacccgctccctaatgcaataatgcaagtccttatgccattaaaatattaatatgaaatattataatcagtgtttatatacacaaataatgaactggcaagtatctagtttcaaattagatccttgaaatatggaaaaatagaggctagttctctttgccttaaacataattattaaaagaacattttgtta…	atatatttactggaatgtttttagttatacctgagggcaacaacatttacaacatttagcttttgttacacctataaatgtggaaattgcttgcaaaacaactgtaatatgaaaggaactatatttctgcaaatattgacagaatggttatgcatctctttcagcatataatttggtactctacacaggcttcctgacccGcagcatgacccgctccctaatgcaataatgcaagtccttatgccattaaaatattaatatgaaatattataatcagtgtttatatacacaaataatgaactggcaagtatctagtttcaaattagatccttgaaatatggaaaaatagaggctagttctctttgccttaaacataattattaaaagaacattttgtta…	LSP	GCG CAT AAG GAC TTG CAT TAT TGC ArUT AGG C/3SpC3/	GCATAAGGACTTGCATTATTGCATTAGGC
580	chr10	10409000	NA	C	G	HC1143	CGTGGACCTGAAGCAGGTAGGAGTCTCAGGAGATCATTATCTGGCTGGATGTGCTTTAAGAAGAATGTCTGTGGCAGAGATCTAAGGAGTTCACAAAATTCAAAGGAAAGCATTTGGATCTCTAGTCAAAAAATTTTGACAAATCCTGCAAGGTGCAGAGGCAAGAATTACAAAGGTCCCATTTCTCAGCTTCACCTGCCCAGCCCCCTGcagaactcccattggtttcaaagacattccaggcttggatcagctctgtggggCATGGACCAGCTCTGTGGGGCATGGATCAGCTCTGTGGGGCATGGATCAGCTCTGTGGGGCATGGACCAGCTCTGTGGGGCTTGGATCAGCTCTGTGGGTCTTGGATCAGCTCTCTGGGGTATGGACCAGCTCTGT…	cgtggacctgaagcaggtaggagtctcaggagatcattatctggctggatgtgctttaagaagaatgtctgtggcagagatctaaggagttcacaaaattcaaaggaaagcatttggatctctagtcaaaaaattttgacaaatcctgcaaggtgcagaggcaagaattacaaaggtcccatttctcagcttcacctgccGagccccctgcagaactcccattggtttcaaagacattccaggcttggatcagctctgtggggcatggaccagctctgtggggcatggatcagctctgtggggcatggatcagctctgtggggcatggaccagctctgtggggcttggatcagctctgtgggtcttggatcagctctctggggtatggaccagctctgt…	cgtggacctgaagcaggtaggagtctcaggagatcattatctggctggatgtgctttaagaagaatgtctgtggcagagatctaaggagttcacaaaattcaaaggaaagcatttggatctctagtcaaaaaattttgacaaatcctgcaaggtgcagaggcaagaattacaaaggtcccatttctcagcttcacctgccGagccccctgcagaactcccattggtttcaaagacattccaggcttggatcagctctgtggggcatggaccagctctgtggggcatggatcagctctgtggggcatggatcagctctgtggggcatggaccagctctgtggggcttggatcagctctgtgggtcttggatcagctctctggggtatggaccagctctgt…	LSP	GCC CCA CAG AGC TGA TCC ArAG CCT C/3SpC3/	CCCACAGAGCTGATCCAAGCCTC
585	chr15	93340834	NA	C	G	HC1143	AATCTGGCTTCATTTGTACTAACATCATTTATTATCTTTTCTTCAGATTTTAAGTTATAAAAATCTCATGAATTAATGATCTCTCTGAGGGTATGAGAAATTTGCATGGACAATTCAGCTGAAGAAGGCAGTAATTTACACACATGCACACATGAATAATCCCAACAAAGTAAGCGAAGCCAAACAAACGTGTTTTGTTTCATACCTTGAAGTTCTTTGATTTGAGGTTCGTAGAACTAAAAGGAAGACAGTGTTTTAAATGTGTTTTTCAAAGAAGAGTCTTCTCTTTTAAACCAATTCTAATTCAATTCTGTTAGAATTTTAATTGTTCCTTGAATCTTTAAGGAGACTGGGTTTACCATTATTCATTTGAACCAGGGTTCAAAAGGGTTCTGTTGA…	aatctggcttcatttgtactaacatcatttattatcttttcttcagattttaagttataaaaatctcatgaattaatgatctctctgagggtatgagaaatttgcatggacaattcagctgaagaaggcagtaatttacacacatgcacacatgaataatcccaacaaagtaagcgaagccaaacaaacgtgttttgtttGataccttgaagttctttgatttgaggttcgtagaactaaaaggaagacagtgttttaaatgtgtttttcaaagaagagtcttctcttttaaaccaattctaattcaattctgttagaattttaattgttccttgaatctttaaggagactgggtttaccattattcatttgaaccagggttcaaaagggttctgttga…	aatctggcttcatttgtactaacatcatttattatcttttcttcagattttaagttataaaaatctcatgaattaatgatctctctgagggtatgagaaatttgcatggacaattcagctgaagaaggcagtaatttacacacatgcacacatgaataatcccaacaaagtaagcgaagccaaacaaacgtgttttgtttGataccttgaagttctttgatttgaggttcgtagaactaaaaggaagacagtgttttaaatgtgtttttcaaagaagagtcttctcttttaaaccaattctaattcaattctgttagaattttaattgttccttgaatctttaaggagactgggtttaccattattcatttgaaccagggttcaaaagggttctgttga…	LSP	GCG CAC ACA TGA ATA ATC CCA ACA AArG TAA GG/3SpC3/	GCACACATGAATAATCCCAACAAAGTAAGG
539	chr22	37570268	COSM32791	C	G	HC1395	GAGGGACCCAAGAGAGAAAGGAGTCACAAGCCACAGTTCTTGCCACAGGAAGACTCGATAAAAACAGATTATTTTGTTTGCTTTTAGCCCTGGGGCAGGAACTGCAGGTAGGGATAGGGGAACACACCCAAGCTCTGTTGATCCTGGTGTGACTCGGAAGAAGAACCAGGACAGAGAATCTCGGCTGGAAGTCTTTTATTCTTTTAACTTGAAAGAGGACATGTTGAACCCGCCCCTTACGCTCAGGTAGCTCAGGTGGCTGTGACCCAGCCTGTTGGGAAAAGTCAGCTCGTGCCCATCTGGCAGCTTCACCTTGAATTTGTCACTCTCAAAGGTCACTGTGAACTGTGGGGAGGGAGGGTGTCAAGGAGGCAGGAGGCCCTGGAAATGGGCCAGGGC…	gagggacccaagagagaaaggagtcacaagccacagttcttgccacaggaagactcgataaaaacagattattttgtttgcttttagccctggggcaggaactgcaggtagggataggggaacacacccaagctctgttgatcctggtgtgactcggaagaagaaccaggacagagaatctcggctggaagtcttttattGttttaacttgaaagaggacatgttgaacccgccccttacgctcaggtagctcaggtggctgtgacccagcctgttgggaaaagtcagctcgtgcccatctggcagcttcaccttgaatttgtcactctcaaaggtcactgtgaactgtggggagggagggtgtcaaggaggcaggaggccctggaaatgggccagggc…	gagggacccaagagagaaaggagtcacaagccacagttcttgccacaggaagactcgataaaaacagattattttgtttgcttttagccctggggcaggaactgcaggtagggataggggaacacacccaagctctgttgatcctggtgtgactcggaagaagaaccaggacagagaatctcggctggaagtcttttattGttttaacttgaaagaggacatgttgaacccgccccttacgctcaggtagctcaggtggctgtgacccagcctgttgggaaaagtcagctcgtgcccatctggcagcttcaccttgaatttgtcactctcaaaggtcactgtgaactgtggggagggagggtgtcaaggaggcaggaggccctggaaatgggccagggc…	LSP	GCT CGG AAG AAG AAC CAG GAC ArGA GAA A/3SpC3/	TCGGAAGAAGAACCAGGACAGAGAAA
606	chr6	157990052	COSN9499164	C	G	HC1187	GCGGGAGGGTGCTGGGGCTCCTGCAGAGCGTGTCTTCCTGACCCTGTGGGCTTTTCTGGGGGGGGCTAGGAGGCTCTGCCAAGTTGGTGGATGGAACTGTGCCTTGCCCTGGGGGGCACTGGGCAGGAGCCAGCCTCGGAGCGTGAGTCTGGTGCTGCGCCAGGAGGCTAGATGCCCCGGCCAGGTCCTGTGGGCTGCGCCGTCTGTGCCCTTGGCCCGCGAGGCTGGCAGGCTGCCACTGCTTGTAAAGCCTCCTGGTTGAAAAGGTGACTCGGAGCAGCGGATTCACTGGGAGCCTGTCAGCCACAGAGGCAGCTTGTGCTTGTGCCCCAGGCCCAGGCCGCAGGAGGTGGGATCAAGTTCCACGGCTCCAGTGTGAAGGTCTGAGCTTCATTCTAA…	gcgggagggtgctggggctcctgcagagcgtgtcttcctgaccctgtgggcttttctggggggggctaggaggctctgccaagttggtggatggaactgtgccttgccctggggggcactgggcaggagccagcctcggagcgtgagtctggtgctgcgccaggaggctagatgccccggccaggtcctgtgggctgcgcGgtctgtgcccttggcccgcgaggctggcaggctgccactgcttgtaaagcctcctggttgaaaaggtgactcggagcagcggattcactgggagcctgtcagccacagaggcagcttgtgcttgtgccccaggcccaggccgcaggaggtgggatcaagttccacggctccagtgtgaaggtctgagcttcattctaa…	gcgggagggtgctggggctcctgcagagcgtgtcttcctgaccctgtgggcttttctggggggggctaggaggctctgccaagttggtggatggaactgtgccttgccctggggggcactgggcaggagccagcctcggagcgtgagtctggtgctgcgccaggaggctagatgccccggccaggtcctgtgggctgcgcGgtctgtgcccttggcccgcgaggctggcaggctgccactgcttgtaaagcctcctggttgaaaaggtgactcggagcagcggattcactgggagcctgtcagccacagaggcagcttgtgcttgtgccccaggcccaggccgcaggaggtgggatcaagttccacggctccagtgtgaaggtctgagcttcattctaa…	LSP	GCC TCG GAG CGT GAG TCT rGGT GCA /3SpC3/	CTCGGAGCGTGAGTCTGGTGCA
590	chr4	64156357	NA	A	C	HC1143	actcaaaactctcagtctaaagtctcatctgagacaagtctcctccaccaataaggctcacaagtgagcctgtaaagcaaaaaagagatacagtggggcacaggaattgggtaaatgcttccattcaaaaagggaaaaattggctaacacaaaagggatatagaccccatacaagtccagaacccagcaggtcagtcatcaaatattaaagcttcaaaataatcacctttgacttcatgtttcacattcagggcttgctgatgcaagcagtgggctcccaaggcctttcagttcctctgcccctgtggctttgcagggtacagcccatgtggctgctttcatgggctggtattgagtgccttcagcttttccaggtacacagtgcaagctgtcagtgga…	actcaaaactctcagtctaaagtctcatctgagacaagtctcctccaccaataaggctcacaagtgagcctgtaaagcaaaaaagagatacagtggggcacaggaattgggtaaatgcttccattcaaaaagggaaaaattggctaacacaaaagggatatagaccccatacaagtccagaacccagcaggtcagtcatcCaatattaaagcttcaaaataatcacctttgacttcatgtttcacattcagggcttgctgatgcaagcagtgggctcccaaggcctttcagttcctctgcccctgtggctttgcagggtacagcccatgtggctgctttcatgggctggtattgagtgccttcagcttttccaggtacacagtgcaagctgtcagtgga…	actcaaaactctcagtctaaagtctcatctgagacaagtctcctccaccaataaggctcacaagtgagcctgtaaagcaaaaaagagatacagtggggcacaggaattgggtaaatgcttccattcaaaaagggaaaaattggctaacacaaaagggatatagaccccatacaagtccagaacccagcaggtcagtcatcCaatattaaagcttcaaaataatcacctttgacttcatgtttcacattcagggcttgctgatgcaagcagtgggctcccaaggcctttcagttcctctgcccctgtggctttgcagggtacagcccatgtggctgctttcatgggctggtattgagtgccttcagcttttccaggtacacagtgcaagctgtcagtgga…	LSP	GCG AAA CAT GAA GTC AAA GGT GAT TArU TTT GT/3SpC3/	GAAACATGAAGTCAAAGGTGATTATTTTGT
589	chr3	185008261	NA	T	A	HC1143	ATAATTAAACCAAATACTAAAAAATGAGATTTCAGTGTTCAGCAGTAGTGCCATTTTTCAAAAGAGTATattcaacattaaacttataaattaaatgaagattaatatGTCTCAGAAGTACATAGAGACGATTGATCATCCTAATATAAATGCAGCATTTTGAGGAGACTTTTGCCCATTTTCCAATAATCTTGTTATTATACTGTAGTACTAAGTGATTCATTACTTCAGCCAATATTTAATGTTAAGGGattcattacttcagccagtatttaatgtatacctgcattgagccaaacactattcttggtatgacgatacattggtgaacaaaaaaataaccatagttcccactatcatgtatcttgccatctagtaagggagctagacataaataat…	ataattaaaccaaatactaaaaaatgagatttcagtgttcagcagtagtgccatttttcaaaagagtatattcaacattaaacttataaattaaatgaagattaatatgtctcagaagtacatagagacgattgatcatcctaatataaatgcagcattttgaggagacttttgcccattttccaataatcttgttattaAactgtagtactaagtgattcattacttcagccaatatttaatgttaagggattcattacttcagccagtatttaatgtatacctgcattgagccaaacactattcttggtatgacgatacattggtgaacaaaaaaataaccatagttcccactatcatgtatcttgccatctagtaagggagctagacataaataat…	ataattaaaccaaatactaaaaaatgagatttcagtgttcagcagtagtgccatttttcaaaagagtatattcaacattaaacttataaattaaatgaagattaatatgtctcagaagtacatagagacgattgatcatcctaatataaatgcagcattttgaggagacttttgcccattttccaataatcttgttattaAactgtagtactaagtgattcattacttcagccaatatttaatgttaagggattcattacttcagccagtatttaatgtatacctgcattgagccaaacactattcttggtatgacgatacattggtgaacaaaaaaataaccatagttcccactatcatgtatcttgccatctagtaagggagctagacataaataat…	LSP	GCC TGG CTG AAG TAA TGA ATC CCT TArA CAT TT/3SpC3/	CTGGCTGAAGTAATGAATCCCTTAACATTT
584	chr22	45100372	NA	C	G	HC1143	tcaggggcacaggaagaagtagaaaggccagttggggccactgtcaaaacccaggcagagatgatgggagcttgatgaaggagcagaggtggccggtgaggagggctcgattctgggtctgtgccagaggaggaggcatggggttttctgatggcttgggtgtggatgagagaaagaggggtcaaggatgactcccaagcccttggcttttgtcctgagaatgtggaaggatggggctgctcagtgactcagatgaggaagacagaaagaggtgcaagtctggggagagaagaatcaaaacgcgcttttgaacatatcaagtctCATCCAGCGACCCAGCCTGGGCCTCAGTGTACCCACCCAACCCTGCCCTCCTCCCTTAGACGCATGCATCCACCC…	tcaggggcacaggaagaagtagaaaggccagttggggccactgtcaaaacccaggcagagatgatgggagcttgatgaaggagcagaggtggccggtgaggagggctcgattctgggtctgtgccagaggaggaggcatggggttttctgatggcttgggtgtggatgagagaaagaggggtcaaggatgactcccaagcGcttggcttttgtcctgagaatgtggaaggatggggctgctcagtgactcagatgaggaagacagaaagaggtgcaagtctggggagagaagaatcaaaacgcgcttttgaacatatcaagtctcatccagcgacccagcctgggcctcagtgtacccacccaaccctgccctcctcccttagacgcatgcatccaccc…	tcaggggcacaggaagaagtagaaaggccagttggggccactgtcaaaacccaggcagagatgatgggagcttgatgaaggagcagaggtggccggtgaggagggctcgattctgggtctgtgccagaggaggaggcatggggttttctgatggcttgggtgtggatgagagaaagaggggtcaaggatgactcccaagcGcttggcttttgtcctgagaatgtggaaggatggggctgctcagtgactcagatgaggaagacagaaagaggtgcaagtctggggagagaagaatcaaaacgcgcttttgaacatatcaagtctcatccagcgacccagcctgggcctcagtgtacccacccaaccctgccctcctcccttagacgcatgcatccaccc…	LSP	GCT TCT GAT GGC TTG GGT GTrG GAT GT/3SpC3/	TTCTGATGGCTTGGGTGTGGATGT
568	chr8	102712231	NA	C	G	HC1143	AAGCATTCTTACACATTGCAAACTAAAGGACTATCAACTTCCAAAAGGGATGTTTTGATTTATTACTGAAAAGAATGCTCAATACGTACAGGAATTTAGTATTTGATAATCCATTCTAGCAAActgcttttatttttccatagcatgtataactttctgacatattattcttgcttattttagttatgtttatggtctgtcacttttttctttccacacaaaaacataagttccacaagatggggatttttgtctgtttatatttactgctatattccagcatgtaaaacagggcctggcacatagtaggtattcaataaatacttgtagaatgaaggaatGAGTGAACTGGCCATGCAGACACAGGGTAGGCTTCTTAATGAACCCTGTGACAGcatc…	aagcattcttacacattgcaaactaaaggactatcaacttccaaaagggatgttttgatttattactgaaaagaatgctcaatacgtacaggaatttagtatttgataatccattctagcaaactgcttttatttttccatagcatgtataactttctgacatattattcttgcttattttagttatgtttatggtctgtGacttttttctttccacacaaaaacataagttccacaagatggggatttttgtctgtttatatttactgctatattccagcatgtaaaacagggcctggcacatagtaggtattcaataaatacttgtagaatgaaggaatgagtgaactggccatgcagacacagggtaggcttcttaatgaaccctgtgacagcatc…	aagcattcttacacattgcaaactaaaggactatcaacttccaaaagggatgttttgatttattactgaaaagaatgctcaatacgtacaggaatttagtatttgataatccattctagcaaactgcttttatttttccatagcatgtataactttctgacatattattcttgcttattttagttatgtttatggtctgtGacttttttctttccacacaaaaacataagttccacaagatggggatttttgtctgtttatatttactgctatattccagcatgtaaaacagggcctggcacatagtaggtattcaataaatacttgtagaatgaaggaatgagtgaactggccatgcagacacagggtaggcttcttaatgaaccctgtgacagcatc…	LSP	GCT CTT GTG GAA CTT ATG TTT TTG TGT rGGA AAC /3SpC3/	TCTTGTGGAACTTATGTTTTTGTGTGGAAAC
561	chr1	217814113	NA	A	T	HC1143	TAGCTTATAGAATACTTTAAATGTATTATATTAAGATATATATATTTATGCTACCTTTGCTTTTTAATCTGGTTTGTTTCTGATTAATTTGATACATTGTTTAGTGATTTCCAATTATGCTTTTAAAAATGATACAACAGGGTTCCTGATTTGAATTTTAACTTGTGAATGAAAATAATATGTGCAATGATGTGTCTAAGATTCTCAAAAGATTAAATCTGAGCATATTAGTTATAATCATTAACCTAAGGGCACAATTTGCATTTGATTCTAAAATATTTCATTTAAGTGATGAACAAACATAATGGAACAAATTTTTACAAAGAAGCATGGTAAGCCATTTTTAAAATCTTTATATTTTGTAACTGCAATAAAGCTTGAAACTGAGAGATCTCTCCA…	tagcttatagaatactttaaatgtattatattaagatatatatatttatgctacctttgctttttaatctggtttgtttctgattaatttgatacattgtttagtgatttccaattatgcttttaaaaatgatacaacagggttcctgatttgaattttaacttgtgaatgaaaataatatgtgcaatgatgtgtctaagTttctcaaaagattaaatctgagcatattagttataatcattaacctaagggcacaatttgcatttgattctaaaatatttcatttaagtgatgaacaaacataatggaacaaatttttacaaagaagcatggtaagccatttttaaaatctttatattttgtaactgcaataaagcttgaaactgagagatctctcca…	tagcttatagaatactttaaatgtattatattaagatatatatatttatgctacctttgctttttaatctggtttgtttctgattaatttgatacattgtttagtgatttccaattatgcttttaaaaatgatacaacagggttcctgatttgaattttaacttgtgaatgaaaataatatgtgcaatgatgtgtctaagTttctcaaaagattaaatctgagcatattagttataatcattaacctaagggcacaatttgcatttgattctaaaatatttcatttaagtgatgaacaaacataatggaacaaatttttacaaagaagcatggtaagccatttttaaaatctttatattttgtaactgcaataaagcttgaaactgagagatctctcca…	LSP	GCG CCC TTA GGT TAA TGA TTA TAA CTA ATA TrGC TCA C/3SpC3/	GCCCTTAGGTTAATGATTATAACTAATATGCTCAC
559	chr11	12339964	NA	C	A	HC1143	attggtgaaccgcaaatgctgctgcctgatcgttcctttggaagttttgtctcagaggagtacccagccttgtgaggtgtcagtctgcccctactggggggtgcctcccagttaggctactcgggggtcagggacccacttgaggaggcagtctgcccgttctcagttctcaagctgtgtgctgggagaaccactactctcttcaaagctcagttggaaatgcagaaatcacccatcttctgcgtcgctcacgctgggagctatagactggagctgttccaattcagccatcttggctcTACCttccagaatattttcaatccacagttggttgaatctgaggatgtagaaccctcagatacagacggtcaactgtgtttgcaaaaaaaataaccaaaa…	attggtgaaccgcaaatgctgctgcctgatcgttcctttggaagttttgtctcagaggagtacccagccttgtgaggtgtcagtctgcccctactggggggtgcctcccagttaggctactcgggggtcagggacccacttgaggaggcagtctgcccgttctcagttctcaagctgtgtgctgggagaaccactactctAttcaaagctcagttggaaatgcagaaatcacccatcttctgcgtcgctcacgctgggagctatagactggagctgttccaattcagccatcttggctctaccttccagaatattttcaatccacagttggttgaatctgaggatgtagaaccctcagatacagacggtcaactgtgtttgcaaaaaaaataaccaaaa…	attggtgaaccgcaaatgctgctgcctgatcgttcctttggaagttttgtctcagaggagtacccagccttgtgaggtgtcagtctgcccctactggggggtgcctcccagttaggctactcgggggtcagggacccacttgaggaggcagtctgcccgttctcagttctcaagctgtgtgctgggagaaccactactctAttcaaagctcagttggaaatgcagaaatcacccatcttctgcgtcgctcacgctgggagctatagactggagctgttccaattcagccatcttggctctaccttccagaatattttcaatccacagttggttgaatctgaggatgtagaaccctcagatacagacggtcaactgtgtttgcaaaaaaaataaccaaaa…	LSP	GCG TCT GCC CGT TCT CAG TTrC TCA AC/3SpC3/	GTCTGCCCGTTCTCAGTTCTCAAC
579	chr22	48457077	COSN9167826	T	A	HC1143	tcggcaaagcagggaaaaaagagagatgagctcagggattagaatttccagcacgagcacccggtaagtgacctagaactgtctgggtctaccccaaaggaagcccttccctcctgttgctgcagagcttagatttctgaaaacgaaatccagagtctcatcctacaagtggctgaattgcaatcaaaattgaatcccactttttagggagggtgttgattggagggcaGACctgaatgccctcaggaccacccccccgccacccacctctctttgcttccaggcctgtaactaggctcaagtcccagaagaagccgagaggtcaggggttcatgcacgagtgtgacctgtgagaaggtgcactataatttttctttttttgagacagagtctttctct…	tcggcaaagcagggaaaaaagagagatgagctcagggattagaatttccagcacgagcacccggtaagtgacctagaactgtctgggtctaccccaaaggaagcccttccctcctgttgctgcagagcttagatttctgaaaacgaaatccagagtctcatcctacaagtggctgaattgcaatcaaaattgaatcccacAttttagggagggtgttgattggagggcagacctgaatgccctcaggaccacccccccgccacccacctctctttgcttccaggcctgtaactaggctcaagtcccagaagaagccgagaggtcaggggttcatgcacgagtgtgacctgtgagaaggtgcactataatttttctttttttgagacagagtctttctct…	tcggcaaagcagggaaaaaagagagatgagctcagggattagaatttccagcacgagcacccggtaagtgacctagaactgtctgggtctaccccaaaggaagcccttccctcctgttgctgcagagcttagatttctgaaaacgaaatccagagtctcatcctacaagtggctgaattgcaatcaaaattgaatcccacAttttagggagggtgttgattggagggcagacctgaatgccctcaggaccacccccccgccacccacctctctttgcttccaggcctgtaactaggctcaagtcccagaagaagccgagaggtcaggggttcatgcacgagtgtgacctgtgagaaggtgcactataatttttctttttttgagacagagtctttctct…	LSP	GCC GAA ATC CAG AGT CTC ATC CTrA CAA GA/3SpC3/	CGAAATCCAGAGTCTCATCCTACAAGA
544	chr7	128815876	COSM50842	C	G	HC1395	ggaggaaaagaaagaggagatggaggaggaaaaaaagcaagtgaaagaggaagcaaaggagCAGTGTGGGGATGAGCTAGTTGCTGAGCCAGCAGATCCTGAGGAAGCTAAATCCACAGAAGATCAGGAGGAAAATGAAGAGGACAAAGAGGAAGAGGAGAAGGAAGAAGACAGTGAAGAGGAGGAGGATGACGCCGACTCTTCCCTTGAAAGTCCCGAAGAAAATAACCCCCTCAGACTTTCCGAGAGCAAAAAGGTAACCAGAGCCAAAGCCTAGATCAAGTGGGAAGTGGGGTCTTGGGCTCAGATAACTCCGAGTTAATGGGTGGCCCTGCCAAGGATGGATATCTCCAGGAGTGGAGGCCTCGCGCTCTAAGGCACAACCCTTCGGGGAGGTGG…	ggaggaaaagaaagaggagatggaggaggaaaaaaagcaagtgaaagaggaagcaaaggagcagtgtggggatgagctagttgctgagccagcagatcctgaggaagctaaatccacagaagatcaggaggaaaatgaagaggacaaagaggaagaggagaaggaagaagacagtgaagaggaggaggatgacgccgactGttcccttgaaagtcccgaagaaaataaccccctcagactttccgagagcaaaaaggtaaccagagccaaagcctagatcaagtgggaagtggggtcttgggctcagataactccgagttaatgggtggccctgccaaggatggatatctccaggagtggaggcctcgcgctctaaggcacaacccttcggggaggtgg…	ggaggaaaagaaagaggagatggaggaggaaaaaaagcaagtgaaagaggaagcaaaggagcagtgtggggatgagctagttgctgagccagcagatcctgaggaagctaaatccacagaagatcaggaggaaaatgaagaggacaaagaggaagaggagaaggaagaagacagtgaagaggaggaggatgacgccgactGttcccttgaaagtcccgaagaaaataaccccctcagactttccgagagcaaaaaggtaaccagagccaaagcctagatcaagtgggaagtggggtcttgggctcagataactccgagttaatgggtggccctgccaaggatggatatctccaggagtggaggcctcgcgctctaaggcacaacccttcggggaggtgg…	LSP	GCG GAG AAG GAA GAA GAC AGT GAA rGAG GAC /3SpC3/	GGAGAAGGAAGAAGACAGTGAAGAGGAC
636	chr11	94429444	NA	A	C	HC1187	aaattcattcagccattataagccatttggaaatttctcaaagaacttaaaacagagctacgatttgacccagcaatcccattactggctatataaccaaaggaaaagaaatcattctaccaaaaagacacatacactcatgtttactgcagcacttactcacagtagcaaagacatggaatcaacttaagtgcccatcaatacggattggataaagaaaatggtggtacatatgtaacatggaacactatgcagccataaaaagaacaaaattatgtcctttgcagctggaggccactatcctaagcaaattaacaggaacagaaaaccaaataccacatgtcctcacttacaagtgggagctaaacactgagttcacatggacatgaagatgggaac…	aaattcattcagccattataagccatttggaaatttctcaaagaacttaaaacagagctacgatttgacccagcaatcccattactggctatataaccaaaggaaaagaaatcattctaccaaaaagacacatacactcatgtttactgcagcacttactcacagtagcaaagacatggaatcaacttaagtgcccatcaCtacggattggataaagaaaatggtggtacatatgtaacatggaacactatgcagccataaaaagaacaaaattatgtcctttgcagctggaggccactatcctaagcaaattaacaggaacagaaaaccaaataccacatgtcctcacttacaagtgggagctaaacactgagttcacatggacatgaagatgggaac…	aaattcattcagccattataagccatttggaaatttctcaaagaacttaaaacagagctacgatttgacccagcaatcccattactggctatataaccaaaggaaaagaaatcattctaccaaaaagacacatacactcatgtttactgcagcacttactcacagtagcaaagacatggaatcaacttaagtgcccatcaCtacggattggataaagaaaatggtggtacatatgtaacatggaacactatgcagccataaaaagaacaaaattatgtcctttgcagctggaggccactatcctaagcaaattaacaggaacagaaaaccaaataccacatgtcctcacttacaagtgggagctaaacactgagttcacatggacatgaagatgggaac…	LSP	GCA GCA CTT ACT CAC AGT AGC AAA rGAC ATC /3SpC3/	AGCACTTACTCACAGTAGCAAAGACATC
571	chr16	9849871	COSM22014	G	C	HC1143	TCAAGTACACATATTGTTACTATCGATGATCCATGCTATTTCAAAGGGTTGGGCACGTTCAGGTGACAGCATTCCTGCCACTCACTTGATTTTGACGAACTTCCGACATGGCACGGTGTTCCTCACACACGTCTCGGTCAGGGGGTCTATGTCTTCCACGATGACGAATGGGGCCTCCTCCAGGGTGACGATGCTGAGATGGTTGTCATCCGGCTCACAGTCGGAGAAGGACTTGTACCTGGGCCACACGGCGTGCCTCAGGCTCAGCGTATGGTTCTCCCACTTGCCCACCTGCAGCACAAACACAAAGACACAGCTGTGCTTTCTTCCGCCGCTGATTTCTGGAGAGGCAAATCCTTTCCCTGCCAGAGACATCCATCCGTCTCAAGGGCCTTTCTG…	tcaagtacacatattgttactatcgatgatccatgctatttcaaagggttgggcacgttcaggtgacagcattcctgccactcacttgattttgacgaacttccgacatggcacggtgttcctcacacacgtctcggtcagggggtctatgtcttccacgatgacgaatggggcctcctccagggtgacgatgctgagatCgttgtcatccggctcacagtcggagaaggacttgtacctgggccacacggcgtgcctcaggctcagcgtatggttctcccacttgcccacctgcagcacaaacacaaagacacagctgtgctttcttccgccgctgatttctggagaggcaaatcctttccctgccagagacatccatccgtctcaagggcctttctg…	tcaagtacacatattgttactatcgatgatccatgctatttcaaagggttgggcacgttcaggtgacagcattcctgccactcacttgattttgacgaacttccgacatggcacggtgttcctcacacacgtctcggtcagggggtctatgtcttccacgatgacgaatggggcctcctccagggtgacgatgctgagatCgttgtcatccggctcacagtcggagaaggacttgtacctgggccacacggcgtgcctcaggctcagcgtatggttctcccacttgcccacctgcagcacaaacacaaagacacagctgtgctttcttccgccgctgatttctggagaggcaaatcctttccctgccagagacatccatccgtctcaagggcctttctg…	LSP	GCC CCA GGT ACA AGT CCT TCT CrCG ACT C/3SpC3/	CCCAGGTACAAGTCCTTCTCCGACTC
556	chr5	14507135	COSM20978	C	T	HC1395	TCGCATCTTCCCAACAGAGCTTTACAAAATCCCCCTCCTTGTCTAGTCACGCCTTAGAGGCACGGCCCTGAGATCCCGATGACACATTCATAACAGGTGACAGGTCCGACATGTTTACTTCTTACTAGCCCAAAGAGGTCTTCAAAGCAAATCGCATCATAACAGTCACCCGCTCCTGCCTCTTTAGGGCTGACCAGGGTCGCCTCCTGGACTGCGTGGTGCGATGGGGAAGCCTCACTGAAGGGAAGATCAGGGCGCACCTGGGGGAGGTTCTGGAAGCTGTCCGGTACCTGCACAACTGCAGGATAGCACACCTGGACCTAAAGGTTGGTGAGGCCCCGGGCAGGTGAAGGGGGGTCTGAGCACACCGGCTTGGCCATGCGGGACACAGAGCCCCCT…	tcgcatcttcccaacagagctttacaaaatccccctccttgtctagtcacgccttagaggcacggccctgagatcccgatgacacattcataacaggtgacaggtccgacatgtttacttcttactagcccaaagaggtcttcaaagcaaatcgcatcataacagtcacccgctcctgcctctttagggctgaccagggtTgcctcctggactgcgtggtgcgatggggaagcctcactgaagggaagatcagggcgcacctgggggaggttctggaagctgtccggtacctgcacaactgcaggatagcacacctggacctaaaggttggtgaggccccgggcaggtgaaggggggtctgagcacaccggcttggccatgcgggacacagagccccct…	tcgcatcttcccaacagagctttacaaaatccccctccttgtctagtcacgccttagaggcacggccctgagatcccgatgacacattcataacaggtgacaggtccgacatgtttacttcttactagcccaaagaggtcttcaaagcaaatcgcatcataacagtcacccgctcctgcctctttagggctgaccagggtTgcctcctggactgcgtggtgcgatggggaagcctcactgaagggaagatcagggcgcacctgggggaggttctggaagctgtccggtacctgcacaactgcaggatagcacacctggacctaaaggttggtgaggccccgggcaggtgaaggggggtctgagcacaccggcttggccatgcgggacacagagccccct…	LSP	GCC AAA TCG CAT CAT AAC AGT CAC CrCG CTC G/3SpC3/	CAAATCGCATCATAACAGTCACCCGCTCG
565	chr5	153696723	NA	T	A	HC1143	AGAGCATCATTAGTGCTGGCAATTATTGTTGTTAATGGCTGCGAGATTACAGGAAAAACTATTTCCAACTGAAGGAACTGGGAAAGACATGAAGGTGAAGGTGACATTTCAGCTGACCATTTGGCAAATGCCTCAGTTTTTGTGAGCCTATGCTGAGTTCTGGCTGTTGATAGACCTGTTCATCCCAATGCATATGCACTTCTAGTTCTCTTTCCTTTTTCCTTTGTATCTAGAGCCAGCAGAATGATCACAAAACAAAACACAATTGTCTAAAGCAAatagagattagagacagagataaagagagataagtataggaggtatagCTTTAGGgtgtgtatgtgtgtgtgtgtgtgtgtgtATTAGTCAAGTCATTCTACTGTTTCCAAACTTTCAATG…	agagcatcattagtgctggcaattattgttgttaatggctgcgagattacaggaaaaactatttccaactgaaggaactgggaaagacatgaaggtgaaggtgacatttcagctgaccatttggcaaatgcctcagtttttgtgagcctatgctgagttctggctgttgatagacctgttcatcccaatgcatatgcactActagttctctttcctttttcctttgtatctagagccagcagaatgatcacaaaacaaaacacaattgtctaaagcaaatagagattagagacagagataaagagagataagtataggaggtatagctttagggtgtgtatgtgtgtgtgtgtgtgtgtgtattagtcaagtcattctactgtttccaaactttcaatg…	agagcatcattagtgctggcaattattgttgttaatggctgcgagattacaggaaaaactatttccaactgaaggaactgggaaagacatgaaggtgaaggtgacatttcagctgaccatttggcaaatgcctcagtttttgtgagcctatgctgagttctggctgttgatagacctgttcatcccaatgcatatgcactActagttctctttcctttttcctttgtatctagagccagcagaatgatcacaaaacaaaacacaattgtctaaagcaaatagagattagagacagagataaagagagataagtataggaggtatagctttagggtgtgtatgtgtgtgtgtgtgtgtgtgtattagtcaagtcattctactgtttccaaactttcaatg…	LSP	GCT GTT TTG TGA TCA TTC TGC TGG rCTC TAC /3SpC3/	TGTTTTGTGATCATTCTGCTGGCTCTAC
570	chr17	5541887	COSM21805	C	T	HC1143	GTCCAAGGGTGGATGAGCTTCCTCCTGAGCCTCTACTGCCTGGCTGAGATCCTGTAGGCTCCTCCCACTCCCACAAAGCAGGTCTCACCTTCTCTCTGCTCTTACCCTCTGCCTGCCTCATGGTGGCAGGCAGTTCCCTCCACCTCCCCCTGCCCACCAAGAACAATTACTGCAGTCGCTGTAGCTTGCAGCTCGGCTGTCTCAGTCTCTGGCAAAGGTGTTTGGCTCCAGCATCCGTGAGCACATTGAAGCTCAGGTCCAGCTCGGTCAGGGTCTGGTTGGCTCTCAGCCCAAAGGCAAGGTCCTTGCAGTCCTCAGCTGTGAGGCCACAGCCAGCCAACCTGTGGAAGACACACACCCATGGTCTTCAGGTTACTCACCTGTTGATTCAACAGACAC…	gtccaagggtggatgagcttcctcctgagcctctactgcctggctgagatcctgtaggctcctcccactcccacaaagcaggtctcaccttctctctgctcttaccctctgcctgcctcatggtggcaggcagttccctccacctccccctgcccaccaagaacaattactgcagtcgctgtagcttgcagctcggctgtTtcagtctctggcaaaggtgtttggctccagcatccgtgagcacattgaagctcaggtccagctcggtcagggtctggttggctctcagcccaaaggcaaggtccttgcagtcctcagctgtgaggccacagccagccaacctgtggaagacacacacccatggtcttcaggttactcacctgttgattcaacagacac…	gtccaagggtggatgagcttcctcctgagcctctactgcctggctgagatcctgtaggctcctcccactcccacaaagcaggtctcaccttctctctgctcttaccctctgcctgcctcatggtggcaggcagttccctccacctccccctgcccaccaagaacaattactgcagtcgctgtagcttgcagctcggctgtTtcagtctctggcaaaggtgtttggctccagcatccgtgagcacattgaagctcaggtccagctcggtcagggtctggttggctctcagcccaaaggcaaggtccttgcagtcctcagctgtgaggccacagccagccaacctgtggaagacacacacccatggtcttcaggttactcacctgttgattcaacagacac…	LSP	GCC TGC CCA CCA AGA ACA ATT ArCT GCA C/3SpC3/	CTGCCCACCAAGAACAATTACTGCAC
567	chr7	48349235	NA	C	G	HC1143	gtgccttaattcctatactttaaaatgaacatgccactagcaattccctatagatataagggttcagtgagacaatacacaagtgcccagaattgtacctggcacaagactgacactcatacagtgacacttcactattattGTAGATATTTAGCAAAAGCTTAATTATCAGAAATCCAGCCTTCCCAAATCCTTACACTCATGTCTTGGCCTGAGATCGGCAAATTACTGGAACATAATAACAGCAGTTACAACATAATGAATAACAGTCTTTTCTTTGAGAAACTGTGCAATGTAGGTTGAGGGGATGAAGGGCAGAAGGAGCCCGACACTTCTTGATGTTGTTTGGCAGCTTACATGTTCTCATCCATCTGAAGTTGGCAGATGGAAACTAATCTT…	gtgccttaattcctatactttaaaatgaacatgccactagcaattccctatagatataagggttcagtgagacaatacacaagtgcccagaattgtacctggcacaagactgacactcatacagtgacacttcactattattgtagatatttagcaaaagcttaattatcagaaatccagccttcccaaatccttacactGatgtcttggcctgagatcggcaaattactggaacataataacagcagttacaacataatgaataacagtcttttctttgagaaactgtgcaatgtaggttgaggggatgaagggcagaaggagcccgacacttcttgatgttgtttggcagcttacatgttctcatccatctgaagttggcagatggaaactaatctt…	gtgccttaattcctatactttaaaatgaacatgccactagcaattccctatagatataagggttcagtgagacaatacacaagtgcccagaattgtacctggcacaagactgacactcatacagtgacacttcactattattgtagatatttagcaaaagcttaattatcagaaatccagccttcccaaatccttacactGatgtcttggcctgagatcggcaaattactggaacataataacagcagttacaacataatgaataacagtcttttctttgagaaactgtgcaatgtaggttgaggggatgaagggcagaaggagcccgacacttcttgatgttgtttggcagcttacatgttctcatccatctgaagttggcagatggaaactaatctt…	LSP	GCG CTT AAT TAT CAG AAA TCC AGC CTrU CCC AT/3SpC3/	GCTTAATTATCAGAAATCCAGCCTTCCCAT
605	chrX	99550325	COSN9000686	A	T	HC1187	ATCCTGTTCCATGTCAAAGGATGGTAAGCAAATTTAGGAAGCATTTTCTATTTAAAATAATATAAATAGAGTACCAAGGTGGgcaaattaaaataaataatggataAATAAATATTCAGAAACAGTAACACTGTGGTGAAACTTATTAAAGATAAAAAATACAAATATTTCTATAAAGATGGAAGACAGTTCCCACCAAGAATATATAAGGAAAATGAAACCTTTTTATCTAGCAGCACAGCTTTGAAGTATATATCACATACGCTATTCAAAATACAAGAAACAGAAAATGTATAATATTTTCAGTCATTATTGAAATAAATTTTAGCAGTTCTCCATTATGCTACCAAAACTCTCAATTTCAAAAAGAATAAAATGTAGAGGGCACACCTATGTATA…	atcctgttccatgtcaaaggatggtaagcaaatttaggaagcattttctatttaaaataatataaatagagtaccaaggtgggcaaattaaaataaataatggataaataaatattcagaaacagtaacactgtggtgaaacttattaaagataaaaaatacaaatatttctataaagatggaagacagttcccaccaagTatatataaggaaaatgaaacctttttatctagcagcacagctttgaagtatatatcacatacgctattcaaaatacaagaaacagaaaatgtataatattttcagtcattattgaaataaattttagcagttctccattatgctaccaaaactctcaatttcaaaaagaataaaatgtagagggcacacctatgtata…	atcctgttccatgtcaaaggatggtaagcaaatttaggaagcattttctatttaaaataatataaatagagtaccaaggtgggcaaattaaaataaataatggataaataaatattcagaaacagtaacactgtggtgaaacttattaaagataaaaaatacaaatatttctataaagatggaagacagttcccaccaagTatatataaggaaaatgaaacctttttatctagcagcacagctttgaagtatatatcacatacgctattcaaaatacaagaaacagaaaatgtataatattttcagtcattattgaaataaattttagcagttctccattatgctaccaaaactctcaatttcaaaaagaataaaatgtagagggcacacctatgtata…	LSP	GCC TGT GCT GCT AGA TAA AAA GGT TrUC ATT A/3SpC3/	CTGTGCTGCTAGATAAAAAGGTTTCATTA
